# Supplementary material for: Uncovering hidden cancer self-dependencies through analysis of shRNA-level dependency scores
Source: Sci Rep. 2024 Jan 9;14:856. doi: 10.1038/s41598-024-51453-5 (PMC10776685; doi:10.1038/s41598-024-51453-5)
Supplement: Supplementary file 2 — Supplementary Table 1. [file 41598_2024_51453_MOESM2_ESM.csv]

Genes	Wildtype	Mutant	Pvalue	adjPvalue	CancerType	Alteration
E2F3	8	3	4.75856069621151e-08	9.61229260634726e-06	Bladder_Carcinoma	Amplification
ACTR5	9	2	3.5924204578896e-06	0.000362834466246849	Bladder_Carcinoma	Amplification
NCOA6	7	2	0.000135452862603177	0.00912049274861392	Bladder_Carcinoma	Amplification
NCOA5	9	2	0.00109615760949841	0.0509437933530418	Bladder_Carcinoma	Amplification
SSH3	9	2	0.00126098498398618	0.0509437933530418	Bladder_Carcinoma	Amplification
NCOA3	9	2	0.00159443436271424	0.0536792902113793	Bladder_Carcinoma	Amplification
ASXL1	8	2	0.00212225123354461	0.0612421070251445	Bladder_Carcinoma	Amplification
GATA5	9	2	0.00397216259694943	0.100297105572973	Bladder_Carcinoma	Amplification
STK4	9	2	0.00469613593871815	0.105366850498294	Bladder_Carcinoma	Amplification
RBL1	9	2	0.00578417590493734	0.105366850498294	Bladder_Carcinoma	Amplification
PPP1R16B	9	2	0.00624803255203223	0.105366850498294	Bladder_Carcinoma	Amplification
GHRH	9	2	0.0062594168612848	0.105366850498294	Bladder_Carcinoma	Amplification
ITCH	9	2	0.0075901942124252	0.117939940839222	Bladder_Carcinoma	Amplification
CTCFL	9	2	0.00907443226562785	0.11937920457293	Bladder_Carcinoma	Amplification
POLD4	9	2	0.00921698200304263	0.11937920457293	Bladder_Carcinoma	Amplification
FGF19	9	2	0.00945577858003404	0.11937920457293	Bladder_Carcinoma	Amplification
CORO1B	9	2	0.011136089991921	0.132322951668708	Bladder_Carcinoma	Amplification
SLC2A4RG	9	2	0.012953833780224	0.145370801311403	Bladder_Carcinoma	Amplification
FAM210B	8	2	0.0156109556537967	0.156734661970763	Bladder_Carcinoma	Amplification
DNAJC5	9	2	0.0169588747789143	0.156734661970763	Bladder_Carcinoma	Amplification
SNAI1	9	2	0.0171163154528899	0.156734661970763	Bladder_Carcinoma	Amplification
YWHAB	9	2	0.0171497261873538	0.156734661970763	Bladder_Carcinoma	Amplification
OPRL1	9	2	0.0178460258679582	0.156734661970763	Bladder_Carcinoma	Amplification
MAP1LC3A	9	2	0.019914899567368	0.162645347086777	Bladder_Carcinoma	Amplification
TBC1D10C	9	2	0.0201293746394526	0.162645347086777	Bladder_Carcinoma	Amplification
KDM2A	8	2	0.0222871009773498	0.164625600331694	Bladder_Carcinoma	Amplification
ZMYND8	9	2	0.0227715063831603	0.164625600331694	Bladder_Carcinoma	Amplification
PLAGL2	9	2	0.0232041297813411	0.164625600331694	Bladder_Carcinoma	Amplification
COX4I2	9	2	0.0236343683644511	0.164625600331694	Bladder_Carcinoma	Amplification
GNAS	9	2	0.0286925909646473	0.191619599541246	Bladder_Carcinoma	Amplification
SLPI	9	2	0.0299816546324568	0.191619599541246	Bladder_Carcinoma	Amplification
PHF20	9	2	0.0303555801253459	0.191619599541246	Bladder_Carcinoma	Amplification
L3MBTL1	9	2	0.0316013625093773	0.193438643239219	Bladder_Carcinoma	Amplification
PREX1	9	2	0.0352379789600086	0.204915419838627	Bladder_Carcinoma	Amplification
GPR152	9	2	0.0355051470017423	0.204915419838627	Bladder_Carcinoma	Amplification
RHOD	9	2	0.0365626860667434	0.205157294041171	Bladder_Carcinoma	Amplification
RBPJL	9	2	0.0422482968916221	0.230652864111018	Bladder_Carcinoma	Amplification
PCK1	9	2	0.0456107809893329	0.242457309469612	Bladder_Carcinoma	Amplification
COL9A3	9	2	0.0495189060802732	0.251390919141223	Bladder_Carcinoma	Amplification
HCK	9	2	0.051676064819281	0.251390919141223	Bladder_Carcinoma	Amplification
CBFA2T2	9	2	0.0530704279721096	0.251390919141223	Bladder_Carcinoma	Amplification
DIDO1	7	2	0.0539102177922939	0.251390919141223	Bladder_Carcinoma	Amplification
CSMD3	8	2	0.0566301513172742	0.251390919141223	Bladder_Carcinoma	Amplification
RBM38	9	2	0.0572631202172468	0.251390919141223	Bladder_Carcinoma	Amplification
CSTF1	9	2	0.0584870148682154	0.251390919141223	Bladder_Carcinoma	Amplification
ID1	9	2	0.0591003302721812	0.251390919141223	Bladder_Carcinoma	Amplification
RPS6KB2	8	2	0.0592608072209777	0.251390919141223	Bladder_Carcinoma	Amplification
CYP24A1	9	2	0.0602317980020278	0.251390919141223	Bladder_Carcinoma	Amplification
HM13	9	2	0.060980965534257	0.251390919141223	Bladder_Carcinoma	Amplification
CABLES2	9	2	0.0648475291484707	0.261984017759821	Bladder_Carcinoma	Amplification
HNF4A	9	2	0.0685217509413722	0.271399876277592	Bladder_Carcinoma	Amplification
DHX35	9	2	0.0751460475858878	0.29191349254518	Bladder_Carcinoma	Amplification
PPDPF	9	2	0.0790049346768838	0.301113147259066	Bladder_Carcinoma	Amplification
SOX18	9	2	0.0829284183433955	0.305348594098462	Bladder_Carcinoma	Amplification
ARFRP1	9	2	0.0831394686901754	0.305348594098462	Bladder_Carcinoma	Amplification
MMP9	9	2	0.085508475343649	0.308119893005885	Bladder_Carcinoma	Amplification
SS18L1	8	2	0.0869447222838388	0.308119893005885	Bladder_Carcinoma	Amplification
BLCAP	9	2	0.0960214816098389	0.33090904518472	Bladder_Carcinoma	Amplification
SLC9A8	9	2	0.0982158545774331	0.33090904518472	Bladder_Carcinoma	Amplification
SRC	9	2	0.098289815401402	0.33090904518472	Bladder_Carcinoma	Amplification
APCDD1L	9	2	0.100102919536968	0.331488356499468	Bladder_Carcinoma	Amplification
DUSP15	9	2	0.103159850236634	0.333589251413815	Bladder_Carcinoma	Amplification
RALGAPB	9	2	0.105434440933121	0.333589251413815	Bladder_Carcinoma	Amplification
ATP9A	9	2	0.106679668581379	0.333589251413815	Bladder_Carcinoma	Amplification
PRL	9	2	0.107611938001552	0.333589251413815	Bladder_Carcinoma	Amplification
SOCS1	9	2	0.108994507887682	0.333589251413815	Bladder_Carcinoma	Amplification
DNMT3B	9	2	0.11384935164216	0.342608809680976	Bladder_Carcinoma	Amplification
OSBPL2	9	2	0.115333658704487	0.342608809680976	Bladder_Carcinoma	Amplification
SULF2	9	2	0.121703501458661	0.35288362704079	Bladder_Carcinoma	Amplification
KCNS1	9	2	0.122730647171535	0.35288362704079	Bladder_Carcinoma	Amplification
MAFB	9	2	0.124351161575342	0.35288362704079	Bladder_Carcinoma	Amplification
TFAP2C	9	2	0.126943886913389	0.35288362704079	Bladder_Carcinoma	Amplification
KCNQ2	9	2	0.127527251356325	0.35288362704079	Bladder_Carcinoma	Amplification
BIRC7	9	2	0.129559635091012	0.35366278768087	Bladder_Carcinoma	Amplification
SPO11	9	2	0.134739987626796	0.362899700008172	Bladder_Carcinoma	Amplification
CCND1	9	2	0.139668636512991	0.366713411780663	Bladder_Carcinoma	Amplification
CHD6	8	2	0.141511753739971	0.366713411780663	Bladder_Carcinoma	Amplification
HRH3	9	2	0.143811003119939	0.366713411780663	Bladder_Carcinoma	Amplification
TGIF2	9	2	0.146587370658342	0.366713411780663	Bladder_Carcinoma	Amplification
KCNG1	9	2	0.146922710837174	0.366713411780663	Bladder_Carcinoma	Amplification
ORAOV1	9	2	0.147048447298187	0.366713411780663	Bladder_Carcinoma	Amplification
ITGA10	8	2	0.151368437821047	0.372847536428916	Bladder_Carcinoma	Amplification
PROCR	9	2	0.153199730314852	0.372847536428916	Bladder_Carcinoma	Amplification
MYT1	9	2	0.156126048779073	0.375445974444914	Bladder_Carcinoma	Amplification
CHRNA4	9	2	0.159601756584092	0.379288880352784	Bladder_Carcinoma	Amplification
ID4	9	2	0.161765901757659	0.379961769244733	Bladder_Carcinoma	Amplification
KCNK15	9	2	0.172161462289462	0.397592164970032	Bladder_Carcinoma	Amplification
NUDT8	9	2	0.173208467907737	0.397592164970032	Bladder_Carcinoma	Amplification
RAE1	9	2	0.186750711051107	0.42386116440813	Bladder_Carcinoma	Amplification
PIGU	9	2	0.193229129556289	0.433692046337448	Bladder_Carcinoma	Amplification
KIF3B	9	2	0.213445682309603	0.47380250358835	Bladder_Carcinoma	Amplification
E2F1	9	2	0.216132959921267	0.47455280330539	Bladder_Carcinoma	Amplification
MBOAT1	9	2	0.219879760142655	0.477588296223831	Bladder_Carcinoma	Amplification
FAM8A1	8	2	0.224951788681817	0.479843775693532	Bladder_Carcinoma	Amplification
CDH12	9	2	0.226974841997807	0.479843775693532	Bladder_Carcinoma	Amplification
PLTP	9	2	0.228044566666233	0.479843775693532	Bladder_Carcinoma	Amplification
CFHR1	6	5	0.235932220862969	0.490857884374679	Bladder_Carcinoma	Amplification
ANO1	9	2	0.24136432101043	0.490857884374679	Bladder_Carcinoma	Amplification
CFHR3	4	7	0.24238709977673	0.490857884374679	Bladder_Carcinoma	Amplification
PFDN4	9	2	0.242998952660732	0.490857884374679	Bladder_Carcinoma	Amplification
RNF115	9	2	0.251641938480989	0.503283876961979	Bladder_Carcinoma	Amplification
RALY	9	2	0.257871781877734	0.510687254306885	Bladder_Carcinoma	Amplification
ABCA4	9	2	0.271274075497467	0.532013235441634	Bladder_Carcinoma	Amplification
EPB41L1	9	2	0.279114684485747	0.539433621561196	Bladder_Carcinoma	Amplification
ZNF217	9	2	0.280398664672899	0.539433621561196	Bladder_Carcinoma	Amplification
JPH2	9	2	0.284777998859037	0.542690148769108	Bladder_Carcinoma	Amplification
GSTP1	9	2	0.298097523941229	0.559660364315723	Bladder_Carcinoma	Amplification
TMEM189	9	2	0.299224353198506	0.559660364315723	Bladder_Carcinoma	Amplification
UCKL1	9	2	0.305862375782525	0.563207485724875	Bladder_Carcinoma	Amplification
RAB22A	9	2	0.306697145691763	0.563207485724875	Bladder_Carcinoma	Amplification
KCNB1	9	2	0.312864563676765	0.569357133898258	Bladder_Carcinoma	Amplification
SRMS	9	2	0.32135217274501	0.5768180892387	Bladder_Carcinoma	Amplification
CBLN4	9	2	0.322882543461026	0.5768180892387	Bladder_Carcinoma	Amplification
NFATC2	9	2	0.325531000857484	0.5768180892387	Bladder_Carcinoma	Amplification
TXNDC11	8	2	0.329758037300482	0.579227161171282	Bladder_Carcinoma	Amplification
COL20A1	8	2	0.342558502421211	0.588719626129112	Bladder_Carcinoma	Amplification
EIF2S2	9	2	0.34344826641159	0.588719626129112	Bladder_Carcinoma	Amplification
ADRM1	9	2	0.343905524174431	0.588719626129112	Bladder_Carcinoma	Amplification
RBM8A	9	2	0.35065942040221	0.595236999338205	Bladder_Carcinoma	Amplification
PLCG1	9	2	0.354352958247595	0.596494146383452	Bladder_Carcinoma	Amplification
FGF3	9	2	0.364334340082145	0.607072017312939	Bladder_Carcinoma	Amplification
ADRBK1	9	2	0.366647456000884	0.607072017312939	Bladder_Carcinoma	Amplification
RBM24	9	2	0.373396692183448	0.607844909819162	Bladder_Carcinoma	Amplification
LIME1	9	2	0.37377290026549	0.607844909819162	Bladder_Carcinoma	Amplification
ALDH3B2	9	2	0.382859359666882	0.607844909819162	Bladder_Carcinoma	Amplification
SGK2	9	2	0.383305450070382	0.607844909819162	Bladder_Carcinoma	Amplification
POFUT1	9	2	0.383789050124739	0.607844909819162	Bladder_Carcinoma	Amplification
ZGPAT	9	2	0.386973722865158	0.607844909819162	Bladder_Carcinoma	Amplification
SOX4	8	3	0.389328173751564	0.607844909819162	Bladder_Carcinoma	Amplification
SRSF6	9	2	0.391653101506703	0.607844909819162	Bladder_Carcinoma	Amplification
TOP1	9	2	0.394196451417377	0.607844909819162	Bladder_Carcinoma	Amplification
MYLK2	9	2	0.411045283967174	0.629023843646735	Bladder_Carcinoma	Amplification
LAMA5	8	2	0.43532946143455	0.659091049315702	Bladder_Carcinoma	Amplification
CABP4	9	2	0.437218814892594	0.659091049315702	Bladder_Carcinoma	Amplification
UBE2C	8	2	0.467281313432227	0.69919129861711	Bladder_Carcinoma	Amplification
ADNP	8	2	0.472534595868613	0.701852855628381	Bladder_Carcinoma	Amplification
AHCY	9	2	0.478301110313987	0.70441263297452	Bladder_Carcinoma	Amplification
RGPD4	9	2	0.481232392824177	0.70441263297452	Bladder_Carcinoma	Amplification
PTK6	9	2	0.48928659179944	0.707550312393077	Bladder_Carcinoma	Amplification
TPX2	9	2	0.490381404628865	0.707550312393077	Bladder_Carcinoma	Amplification
VAPB	9	2	0.496814841852869	0.711748922370776	Bladder_Carcinoma	Amplification
PTGIS	8	2	0.514220332296702	0.728497928619658	Bladder_Carcinoma	Amplification
WISP2	9	2	0.515718830656491	0.728497928619658	Bladder_Carcinoma	Amplification
VSTM2L	8	2	0.520393537620178	0.72999649027275	Bladder_Carcinoma	Amplification
TASP1	9	2	0.532018860055444	0.741157308491033	Bladder_Carcinoma	Amplification
SLC13A3	9	2	0.538602258010706	0.745189425466867	Bladder_Carcinoma	Amplification
CEBPB	9	2	0.547321242849722	0.746737813934312	Bladder_Carcinoma	Amplification
MYBL2	9	2	0.549913439845158	0.746737813934312	Bladder_Carcinoma	Amplification
MYO10	9	2	0.552045509767377	0.746737813934312	Bladder_Carcinoma	Amplification
JAG1	9	2	0.558098480351176	0.746737813934312	Bladder_Carcinoma	Amplification
NPBWR2	9	2	0.558204999525154	0.746737813934312	Bladder_Carcinoma	Amplification
RAD9A	9	2	0.562133687599151	0.747046084835714	Bladder_Carcinoma	Amplification
ARFGAP1	9	2	0.569547885403961	0.751952110141177	Bladder_Carcinoma	Amplification
SIRPB1	8	3	0.578049829493636	0.758221204920223	Bladder_Carcinoma	Amplification
BTBD3	9	2	0.582753423855856	0.759459300766987	Bladder_Carcinoma	Amplification
BCL2L1	9	2	0.587016880578057	0.760111601774151	Bladder_Carcinoma	Amplification
NEURL2	9	2	0.609302444493038	0.779832625199345	Bladder_Carcinoma	Amplification
CIITA	8	2	0.611262994415084	0.779832625199345	Bladder_Carcinoma	Amplification
NDRG3	9	2	0.613828650528197	0.779832625199345	Bladder_Carcinoma	Amplification
TCFL5	9	2	0.626335307518994	0.79074832574273	Bladder_Carcinoma	Amplification
NDUFV1	9	2	0.634207292903416	0.790968333784557	Bladder_Carcinoma	Amplification
AIP	9	2	0.634340940955932	0.790968333784557	Bladder_Carcinoma	Amplification
SDC4	9	2	0.639321681768632	0.792288219124317	Bladder_Carcinoma	Amplification
REM1	9	2	0.664366740378588	0.810597970584903	Bladder_Carcinoma	Amplification
SLA2	9	2	0.668014850872793	0.810597970584903	Bladder_Carcinoma	Amplification
MAPRE1	9	2	0.673213927354247	0.810597970584903	Bladder_Carcinoma	Amplification
USP7	9	2	0.674903747551388	0.810597970584903	Bladder_Carcinoma	Amplification
PTPN1	9	2	0.675542289720225	0.810597970584903	Bladder_Carcinoma	Amplification
FGF4	9	2	0.678173549647765	0.810597970584903	Bladder_Carcinoma	Amplification
DDX27	9	2	0.692968678813911	0.823409841884765	Bladder_Carcinoma	Amplification
CDH4	9	2	0.701896161233077	0.824365617499941	Bladder_Carcinoma	Amplification
AURKA	8	2	0.702387073788067	0.824365617499941	Bladder_Carcinoma	Amplification
FADD	9	2	0.707874873101584	0.824365617499941	Bladder_Carcinoma	Amplification
TGM2	9	2	0.710097116064306	0.824365617499941	Bladder_Carcinoma	Amplification
SLCO4A1	9	2	0.721912634868659	0.833293441391252	Bladder_Carcinoma	Amplification
PABPC1L	9	2	0.729275622595931	0.837009521388512	Bladder_Carcinoma	Amplification
CTNNBL1	9	2	0.746011270078764	0.851380093536216	Bladder_Carcinoma	Amplification
RBM39	9	2	0.750356853209145	0.851528563754199	Bladder_Carcinoma	Amplification
SPTLC3	9	2	0.7639638449942	0.858107489070598	Bladder_Carcinoma	Amplification
BMP7	8	2	0.764650237785681	0.858107489070598	Bladder_Carcinoma	Amplification
SPAG4	9	2	0.776674117365446	0.862170029540543	Bladder_Carcinoma	Amplification
RPS21	9	2	0.776806660279103	0.862170029540543	Bladder_Carcinoma	Amplification
RMI2	9	2	0.782629317281102	0.863885913064386	Bladder_Carcinoma	Amplification
MATN4	9	2	0.789887452102237	0.867159050677455	Bladder_Carcinoma	Amplification
NUDT17	8	2	0.807021700590253	0.881180451455303	Bladder_Carcinoma	Amplification
LAMP5	9	2	0.812617143845587	0.88251969385381	Bladder_Carcinoma	Amplification
PMEPA1	9	2	0.837892089329364	0.904088585141453	Bladder_Carcinoma	Amplification
TP53RK	9	2	0.841428980230659	0.904088585141453	Bladder_Carcinoma	Amplification
ZBTB46	9	2	0.853975920907764	0.912715005414647	Bladder_Carcinoma	Amplification
NTSR1	9	2	0.87085788847074	0.924664656702443	Bladder_Carcinoma	Amplification
CLCF1	9	2	0.874311630842409	0.924664656702443	Bladder_Carcinoma	Amplification
HDGFL1	9	2	0.882000831397615	0.927938374699575	Bladder_Carcinoma	Amplification
MC3R	9	2	0.909686235146949	0.947323497403115	Bladder_Carcinoma	Amplification
SNAP25	9	2	0.913796927061624	0.947323497403115	Bladder_Carcinoma	Amplification
GSTT1	5	2	0.914495455413898	0.947323497403115	Bladder_Carcinoma	Amplification
PPP1CA	9	2	0.920122744496834	0.948289767287554	Bladder_Carcinoma	Amplification
FOXS1	9	2	0.926272397726466	0.949781849445412	Bladder_Carcinoma	Amplification
PAK7	8	2	0.94700854600885	0.963444406446079	Bladder_Carcinoma	Amplification
CABP2	9	2	0.949135826152326	0.963444406446079	Bladder_Carcinoma	Amplification
BHLHE23	9	2	0.959300913372062	0.965583897569061	Bladder_Carcinoma	Amplification
NKAIN4	9	2	0.960803779264263	0.965583897569061	Bladder_Carcinoma	Amplification
CDKAL1	8	3	0.969622670298928	0.969622670298928	Bladder_Carcinoma	Amplification
NRAS	17	3	2.08892027507649e-23	3.09369092738828e-20	Breast_Carcinoma	Amplification
WHSC1	18	2	1.54872470122908e-06	0.00077618794644298	Breast_Carcinoma	Amplification
HIPK3	15	3	1.66793637412421e-06	0.00077618794644298	Breast_Carcinoma	Amplification
PTGDS	18	2	2.09638878175012e-06	0.00077618794644298	Breast_Carcinoma	Amplification
KATNAL1	17	2	8.50219237860265e-06	0.0025183493825421	Breast_Carcinoma	Amplification
EGFR	17	2	1.69354385839883e-05	0.00418023075714777	Breast_Carcinoma	Amplification
PPM1D	16	4	0.000156167066478079	0.0330404893505764	Breast_Carcinoma	Amplification
PLXDC2	18	2	0.00021606714692717	0.0399994305748923	Breast_Carcinoma	Amplification
PNPLA7	18	2	0.000398753393134685	0.0656170861369409	Breast_Carcinoma	Amplification
KIAA1324	16	2	0.00106449097542618	0.139803971210193	Breast_Carcinoma	Amplification
LCN12	18	2	0.00107701110296535	0.139803971210193	Breast_Carcinoma	Amplification
PTPRC	16	3	0.00113278032040669	0.139803971210193	Breast_Carcinoma	Amplification
AMIGO1	17	2	0.00140841056878525	0.145406164048824	Breast_Carcinoma	Amplification
GPR61	16	2	0.00141754190908339	0.145406164048824	Breast_Carcinoma	Amplification
MSI2	17	3	0.00147271604370855	0.145406164048824	Breast_Carcinoma	Amplification
ORAOV1	15	5	0.00157253705430208	0.145557961088836	Breast_Carcinoma	Amplification
TEAD1	18	2	0.00216426002378538	0.188545240895656	Breast_Carcinoma	Amplification
B3GALTL	17	3	0.00239431178964002	0.196998653358715	Breast_Carcinoma	Amplification
PAIP1	17	3	0.00275415514693737	0.208124931382268	Breast_Carcinoma	Amplification
ADIPOQ	15	4	0.00284183797852287	0.208124931382268	Breast_Carcinoma	Amplification
UBE2QL1	17	3	0.00295113001960002	0.208124931382268	Breast_Carcinoma	Amplification
LCN15	18	2	0.00434279323903891	0.277701818569259	Breast_Carcinoma	Amplification
ERBB2	14	5	0.00452257912374425	0.277701818569259	Breast_Carcinoma	Amplification
ABCA2	18	2	0.0045396589833169	0.277701818569259	Breast_Carcinoma	Amplification
ENTPD8	18	2	0.00468774170441018	0.277701818569259	Breast_Carcinoma	Amplification
TFAP2C	14	6	0.00496045092856043	0.282554916353769	Breast_Carcinoma	Amplification
EGFL7	18	2	0.00557786514547855	0.305956232609397	Breast_Carcinoma	Amplification
TMEM203	18	2	0.0060280954923492	0.307358354778824	Breast_Carcinoma	Amplification
GLRB	18	2	0.00644782571167135	0.307358354778824	Breast_Carcinoma	Amplification
FAM69B	18	2	0.00645506600970749	0.307358354778824	Breast_Carcinoma	Amplification
CCNE1	18	2	0.00658768214265868	0.307358354778824	Breast_Carcinoma	Amplification
ARMC3	18	2	0.00702747177107457	0.307358354778824	Breast_Carcinoma	Amplification
WDR70	16	4	0.00704565975867088	0.307358354778824	Breast_Carcinoma	Amplification
SMURF2	14	6	0.00705616749661042	0.307358354778824	Breast_Carcinoma	Amplification
COL10A1	18	2	0.0101524033823046	0.429591697405516	Breast_Carcinoma	Amplification
PHKG1	18	2	0.0108641866647371	0.446940568068767	Breast_Carcinoma	Amplification
MTRR	17	3	0.0124286035768817	0.497480051280048	Breast_Carcinoma	Amplification
CCND1	14	6	0.0127795952496797	0.498067909599359	Breast_Carcinoma	Amplification
HIPK1	16	4	0.0145378059261632	0.552063860939686	Breast_Carcinoma	Amplification
LIME1	17	3	0.0162251019151672	0.600734398409067	Breast_Carcinoma	Amplification
TTF2	18	2	0.0178483770789855	0.639379443904771	Breast_Carcinoma	Amplification
C1orf56	18	2	0.0181323002322758	0.639379443904771	Breast_Carcinoma	Amplification
SLC45A4	14	6	0.0195277180746045	0.663913022023647	Breast_Carcinoma	Amplification
GNAS	12	7	0.0203510040266606	0.663913022023647	Breast_Carcinoma	Amplification
WNT2B	17	2	0.0205317270587447	0.663913022023647	Breast_Carcinoma	Amplification
TBX2	17	3	0.0206212012242321	0.663913022023647	Breast_Carcinoma	Amplification
GSTM5	17	2	0.02248284286796	0.708448729520185	Breast_Carcinoma	Amplification
ALOX5AP	18	2	0.0242399237250443	0.747902646599804	Breast_Carcinoma	Amplification
LCN8	18	2	0.0255222085182565	0.753967809222136	Breast_Carcinoma	Amplification
NUDT7	18	2	0.0258708460667507	0.753967809222136	Breast_Carcinoma	Amplification
ABCA8	12	5	0.0262621212810317	0.753967809222136	Breast_Carcinoma	Amplification
GSTM1	9	4	0.0268496227284416	0.753967809222136	Breast_Carcinoma	Amplification
SLC45A3	18	2	0.027519221394315	0.753967809222136	Breast_Carcinoma	Amplification
CUL9	16	2	0.0278503236280293	0.753967809222136	Breast_Carcinoma	Amplification
NCOA3	15	5	0.0288421546349561	0.753967809222136	Breast_Carcinoma	Amplification
FMN2	16	3	0.0291688265031534	0.753967809222136	Breast_Carcinoma	Amplification
FRK	18	2	0.0295004527013871	0.753967809222136	Breast_Carcinoma	Amplification
PVRL4	17	2	0.0295274361477947	0.753967809222136	Breast_Carcinoma	Amplification
USP49	17	3	0.030048950277902	0.754279582399541	Breast_Carcinoma	Amplification
HMGCS2	16	4	0.0306621011290193	0.756842862867959	Breast_Carcinoma	Amplification
CYB561	16	4	0.0323006299172405	0.780989672377754	Breast_Carcinoma	Amplification
ZNF652	17	3	0.0326950436782044	0.780989672377754	Breast_Carcinoma	Amplification
MED10	17	3	0.0343664007071044	0.807883165828915	Breast_Carcinoma	Amplification
BCAS3	16	4	0.0355985264315946	0.811939337062754	Breast_Carcinoma	Amplification
GRK6	18	2	0.0359737191504214	0.811939337062754	Breast_Carcinoma	Amplification
FOXK2	18	2	0.036404623738066	0.811939337062754	Breast_Carcinoma	Amplification
HNRNPA3	18	2	0.036731894384338	0.811939337062754	Breast_Carcinoma	Amplification
FASN	18	2	0.0383808018034292	0.83591128633645	Breast_Carcinoma	Amplification
WT1	18	2	0.0393605471338303	0.841193177252428	Breast_Carcinoma	Amplification
COX6C	14	6	0.039925622424907	0.841193177252428	Breast_Carcinoma	Amplification
C7	13	4	0.040327289388874	0.841193177252428	Breast_Carcinoma	Amplification
WWP1	14	6	0.0413858941635008	0.847319923876529	Breast_Carcinoma	Amplification
C8G	16	2	0.0419259667223383	0.847319923876529	Breast_Carcinoma	Amplification
SEMA5A	16	3	0.0425911678002074	0.847319923876529	Breast_Carcinoma	Amplification
PRMT6	17	2	0.0429095167391895	0.847319923876529	Breast_Carcinoma	Amplification
MAMDC4	16	2	0.0438816955934525	0.850401935060143	Breast_Carcinoma	Amplification
GGA3	17	3	0.0442140101280426	0.850401935060143	Breast_Carcinoma	Amplification
HELZ	14	5	0.0455701067413168	0.856065868093194	Breast_Carcinoma	Amplification
BRIX1	16	4	0.0460808116380035	0.856065868093194	Breast_Carcinoma	Amplification
FAM173B	17	3	0.0471139902130725	0.856065868093194	Breast_Carcinoma	Amplification
ZNF703	14	3	0.0471752396386192	0.856065868093194	Breast_Carcinoma	Amplification
RHOD	18	2	0.047963177144438	0.856065868093194	Breast_Carcinoma	Amplification
AGPAT2	17	2	0.0479766826817928	0.856065868093194	Breast_Carcinoma	Amplification
GRIN2C	16	3	0.0500433377185207	0.873846815496271	Breast_Carcinoma	Amplification
SUMO2	17	3	0.0501532608488744	0.873846815496271	Breast_Carcinoma	Amplification
GSTM3	17	2	0.0515985112069344	0.881687769265375	Breast_Carcinoma	Amplification
GRB7	15	5	0.052132268687983	0.881687769265375	Breast_Carcinoma	Amplification
SETD5	17	2	0.0523892800103666	0.881687769265375	Breast_Carcinoma	Amplification
LEPREL1	16	4	0.0534011687976947	0.888619449318943	Breast_Carcinoma	Amplification
HOXB8	18	2	0.0544825825799298	0.896541164454179	Breast_Carcinoma	Amplification
RORC	16	3	0.055248396496605	0.896586192346249	Breast_Carcinoma	Amplification
PLD1	18	2	0.0556961037784301	0.896586192346249	Breast_Carcinoma	Amplification
RMND5B	17	3	0.0568149169208733	0.903309668002061	Breast_Carcinoma	Amplification
PHGDH	16	4	0.0573336318650869	0.903309668002061	Breast_Carcinoma	Amplification
DHRS13	18	2	0.0600161024541161	0.920942941060176	Breast_Carcinoma	Amplification
TMEM141	18	2	0.0601202183700593	0.920942941060176	Breast_Carcinoma	Amplification
VOPP1	17	2	0.0603183425272364	0.920942941060176	Breast_Carcinoma	Amplification
OR2AK2	18	2	0.0621245220756395	0.92138641830085	Breast_Carcinoma	Amplification
MAN1B1	18	2	0.0626489478896613	0.92138641830085	Breast_Carcinoma	Amplification
ZNF496	18	2	0.0634383916557139	0.92138641830085	Breast_Carcinoma	Amplification
FABP12	15	5	0.0636820999172848	0.92138641830085	Breast_Carcinoma	Amplification
GABARAPL2	18	2	0.0663429349872555	0.92138641830085	Breast_Carcinoma	Amplification
COL28A1	17	2	0.0669087154736218	0.92138641830085	Breast_Carcinoma	Amplification
WIPI1	15	5	0.067692138544052	0.92138641830085	Breast_Carcinoma	Amplification
ITLN1	18	2	0.0691403659444937	0.92138641830085	Breast_Carcinoma	Amplification
RHOC	17	2	0.0695325701418475	0.92138641830085	Breast_Carcinoma	Amplification
SLC12A7	15	5	0.0695866481782565	0.92138641830085	Breast_Carcinoma	Amplification
ANKRD33B	17	3	0.0696294730994804	0.92138641830085	Breast_Carcinoma	Amplification
STK31	18	2	0.0702620563418703	0.92138641830085	Breast_Carcinoma	Amplification
CR2	18	2	0.0721226227052043	0.92138641830085	Breast_Carcinoma	Amplification
OR2T4	18	2	0.0723732372112073	0.92138641830085	Breast_Carcinoma	Amplification
B4GALNT3	18	2	0.072792317850803	0.92138641830085	Breast_Carcinoma	Amplification
EED	18	2	0.072996819563427	0.92138641830085	Breast_Carcinoma	Amplification
RALY	16	2	0.0730606959700163	0.92138641830085	Breast_Carcinoma	Amplification
ITGB8	17	2	0.0735231821463568	0.92138641830085	Breast_Carcinoma	Amplification
C1orf101	18	2	0.0737229640227742	0.92138641830085	Breast_Carcinoma	Amplification
OR14A16	18	2	0.0739696303353998	0.92138641830085	Breast_Carcinoma	Amplification
GPR158	17	2	0.0742811847148439	0.92138641830085	Breast_Carcinoma	Amplification
PRR7	18	2	0.0746610451396154	0.92138641830085	Breast_Carcinoma	Amplification
F11R	18	2	0.0751416063333911	0.92138641830085	Breast_Carcinoma	Amplification
OR2T8	18	2	0.0752787012926421	0.92138641830085	Breast_Carcinoma	Amplification
PKP2	15	3	0.0765876881862289	0.929724313145943	Breast_Carcinoma	Amplification
SLC46A1	18	2	0.0779283444545558	0.938307952334936	Breast_Carcinoma	Amplification
WDR83	17	2	0.0791425815650191	0.941145423756027	Breast_Carcinoma	Amplification
FGL2	18	2	0.0821002482164515	0.941145423756027	Breast_Carcinoma	Amplification
ARSG	14	5	0.0821418159396356	0.941145423756027	Breast_Carcinoma	Amplification
PRLR	16	4	0.0823273422194772	0.941145423756027	Breast_Carcinoma	Amplification
TM7SF3	17	2	0.0824366793745595	0.941145423756027	Breast_Carcinoma	Amplification
NOTCH2	15	4	0.08296493270441	0.941145423756027	Breast_Carcinoma	Amplification
GSTM2	13	4	0.0831376583424424	0.941145423756027	Breast_Carcinoma	Amplification
SLAMF7	18	2	0.0832478396435108	0.941145423756027	Breast_Carcinoma	Amplification
CHST6	18	2	0.0852849567031752	0.947835664005083	Breast_Carcinoma	Amplification
RAB22A	13	7	0.0857874056030767	0.947835664005083	Breast_Carcinoma	Amplification
IGF2BP3	18	2	0.0867121296027918	0.947835664005083	Breast_Carcinoma	Amplification
MTR	17	2	0.088307007859059	0.947835664005083	Breast_Carcinoma	Amplification
GOT1L1	15	3	0.0886946528118091	0.947835664005083	Breast_Carcinoma	Amplification
CHRM3	17	2	0.0890493767037665	0.947835664005083	Breast_Carcinoma	Amplification
OR13G1	18	2	0.0901436690489022	0.947835664005083	Breast_Carcinoma	Amplification
NSUN2	17	3	0.090260893691356	0.947835664005083	Breast_Carcinoma	Amplification
METTL2A	15	5	0.0906754284717599	0.947835664005083	Breast_Carcinoma	Amplification
ZNF444	18	2	0.0922690492536614	0.947835664005083	Breast_Carcinoma	Amplification
TNK2	15	4	0.0926112614857659	0.947835664005083	Breast_Carcinoma	Amplification
NUAK2	18	2	0.0932642103957675	0.947835664005083	Breast_Carcinoma	Amplification
CD244	18	2	0.0960390251443072	0.947835664005083	Breast_Carcinoma	Amplification
OR2C3	17	2	0.0974505649710464	0.947835664005083	Breast_Carcinoma	Amplification
CABLES2	17	3	0.0976932962425313	0.947835664005083	Breast_Carcinoma	Amplification
C17orf62	18	2	0.0995403554280515	0.947835664005083	Breast_Carcinoma	Amplification
APCDD1L	13	7	0.10034523364117	0.947835664005083	Breast_Carcinoma	Amplification
ZIC2	18	2	0.100398709613781	0.947835664005083	Breast_Carcinoma	Amplification
ABCA5	11	5	0.101381152509672	0.947835664005083	Breast_Carcinoma	Amplification
SPOP	17	3	0.101771922179301	0.947835664005083	Breast_Carcinoma	Amplification
GABRA5	18	2	0.101948735510225	0.947835664005083	Breast_Carcinoma	Amplification
MTMR11	17	3	0.102179839846857	0.947835664005083	Breast_Carcinoma	Amplification
USPL1	17	2	0.10309213058661	0.947835664005083	Breast_Carcinoma	Amplification
CHRDL2	18	2	0.103539921917896	0.947835664005083	Breast_Carcinoma	Amplification
PAX6	17	3	0.103987101129013	0.947835664005083	Breast_Carcinoma	Amplification
CA13	17	3	0.104045918287043	0.947835664005083	Breast_Carcinoma	Amplification
STARD4	18	2	0.104245049475827	0.947835664005083	Breast_Carcinoma	Amplification
SRSF7	18	2	0.104771740032489	0.947835664005083	Breast_Carcinoma	Amplification
LYPD8	18	2	0.105852524032677	0.947835664005083	Breast_Carcinoma	Amplification
GPSM2	17	2	0.106323236001428	0.947835664005083	Breast_Carcinoma	Amplification
TTC30B	18	2	0.10643282048554	0.947835664005083	Breast_Carcinoma	Amplification
CLCN2	15	4	0.106497506540564	0.947835664005083	Breast_Carcinoma	Amplification
NELL1	16	2	0.10726495063709	0.947835664005083	Breast_Carcinoma	Amplification
NHLH2	17	3	0.107485421090984	0.947835664005083	Breast_Carcinoma	Amplification
KCNC1	18	2	0.107508810855884	0.947835664005083	Breast_Carcinoma	Amplification
FASLG	18	2	0.107622959420553	0.947835664005083	Breast_Carcinoma	Amplification
CD79B	16	4	0.107874757667002	0.947835664005083	Breast_Carcinoma	Amplification
ENTPD2	18	2	0.108387095448875	0.947835664005083	Breast_Carcinoma	Amplification
APH1A	17	3	0.108799502282825	0.947835664005083	Breast_Carcinoma	Amplification
VANGL1	17	3	0.111484388163377	0.96406995384896	Breast_Carcinoma	Amplification
MAP3K3	16	3	0.113300855518183	0.96406995384896	Breast_Carcinoma	Amplification
UCKL1	17	3	0.113521630613043	0.96406995384896	Breast_Carcinoma	Amplification
HLF	17	3	0.114609735810536	0.96406995384896	Breast_Carcinoma	Amplification
IGSF3	18	2	0.114638992473094	0.96406995384896	Breast_Carcinoma	Amplification
LPP	17	3	0.115394571045915	0.96406995384896	Breast_Carcinoma	Amplification
SPAG6	17	2	0.115700374171116	0.96406995384896	Breast_Carcinoma	Amplification
ZNF131	17	3	0.117439281502193	0.96406995384896	Breast_Carcinoma	Amplification
MAFG	18	2	0.117597171009921	0.96406995384896	Breast_Carcinoma	Amplification
PPP1R16A	13	7	0.117600812654294	0.96406995384896	Breast_Carcinoma	Amplification
SLC7A14	18	2	0.117823539261757	0.96406995384896	Breast_Carcinoma	Amplification
WWTR1	17	2	0.120009594349431	0.974523948990056	Breast_Carcinoma	Amplification
CD101	17	2	0.12222132806923	0.974523948990056	Breast_Carcinoma	Amplification
SMARCD2	16	4	0.124698061731193	0.974523948990056	Breast_Carcinoma	Amplification
SLC2A4RG	17	3	0.125094049710287	0.974523948990056	Breast_Carcinoma	Amplification
OSMR	14	4	0.126124829154076	0.974523948990056	Breast_Carcinoma	Amplification
WDR49	16	2	0.127857941372878	0.974523948990056	Breast_Carcinoma	Amplification
GSTM4	17	2	0.128216369476504	0.974523948990056	Breast_Carcinoma	Amplification
ZFHX4	11	4	0.128646021671097	0.974523948990056	Breast_Carcinoma	Amplification
TTC30A	18	2	0.129443952082673	0.974523948990056	Breast_Carcinoma	Amplification
OR2T11	5	14	0.129937289370301	0.974523948990056	Breast_Carcinoma	Amplification
MTG1	17	2	0.130877744463552	0.974523948990056	Breast_Carcinoma	Amplification
NOV	10	10	0.131298619924078	0.974523948990056	Breast_Carcinoma	Amplification
NPDC1	18	2	0.133268689053251	0.974523948990056	Breast_Carcinoma	Amplification
MCF2L2	16	4	0.136306865786627	0.974523948990056	Breast_Carcinoma	Amplification
MRGPRD	17	3	0.137498424333784	0.974523948990056	Breast_Carcinoma	Amplification
TDRKH	16	3	0.137879764951083	0.974523948990056	Breast_Carcinoma	Amplification
HDAC9	17	2	0.138087265803079	0.974523948990056	Breast_Carcinoma	Amplification
CAV3	17	2	0.138704865566429	0.974523948990056	Breast_Carcinoma	Amplification
DIDO1	14	3	0.139480356883033	0.974523948990056	Breast_Carcinoma	Amplification
LRRC15	15	5	0.140029527721578	0.974523948990056	Breast_Carcinoma	Amplification
PRKCA	15	5	0.141340905122191	0.974523948990056	Breast_Carcinoma	Amplification
PTPRG	16	2	0.142136784016002	0.974523948990056	Breast_Carcinoma	Amplification
MAPK15	12	7	0.142201688085592	0.974523948990056	Breast_Carcinoma	Amplification
RXFP3	17	3	0.142501906017364	0.974523948990056	Breast_Carcinoma	Amplification
ST6GAL1	15	5	0.14398496849629	0.974523948990056	Breast_Carcinoma	Amplification
HRASLS	15	5	0.14426608365822	0.974523948990056	Breast_Carcinoma	Amplification
SLC6A18	15	5	0.146035870180592	0.974523948990056	Breast_Carcinoma	Amplification
ERAL1	17	2	0.146285986055375	0.974523948990056	Breast_Carcinoma	Amplification
ABCA6	14	5	0.147822969147905	0.974523948990056	Breast_Carcinoma	Amplification
GRHPR	17	2	0.148176375933618	0.974523948990056	Breast_Carcinoma	Amplification
ADNP	13	6	0.148493772586106	0.974523948990056	Breast_Carcinoma	Amplification
CNBD1	14	6	0.148651322827132	0.974523948990056	Breast_Carcinoma	Amplification
LCNL1	18	2	0.148934209876727	0.974523948990056	Breast_Carcinoma	Amplification
ATG5	18	2	0.151195289733168	0.974523948990056	Breast_Carcinoma	Amplification
FBXL14	18	2	0.152065096566973	0.974523948990056	Breast_Carcinoma	Amplification
VSTM2B	18	2	0.152372911951124	0.974523948990056	Breast_Carcinoma	Amplification
CHST5	18	2	0.154271235041593	0.974523948990056	Breast_Carcinoma	Amplification
ATP2B2	17	2	0.15428043944045	0.974523948990056	Breast_Carcinoma	Amplification
STK38L	17	2	0.154282537759825	0.974523948990056	Breast_Carcinoma	Amplification
SIRT7	17	2	0.154400971286506	0.974523948990056	Breast_Carcinoma	Amplification
TRAF4	18	2	0.155987759819881	0.974523948990056	Breast_Carcinoma	Amplification
GSTT1	9	8	0.156315829638059	0.974523948990056	Breast_Carcinoma	Amplification
CHML	18	2	0.157842219127276	0.974523948990056	Breast_Carcinoma	Amplification
PHF12	18	2	0.158809783705702	0.974523948990056	Breast_Carcinoma	Amplification
CACNG4	14	6	0.159811935073632	0.974523948990056	Breast_Carcinoma	Amplification
DLAT	18	2	0.161149645181318	0.974523948990056	Breast_Carcinoma	Amplification
UBE2O	17	3	0.161469727756093	0.974523948990056	Breast_Carcinoma	Amplification
LCN6	18	2	0.161887290911486	0.974523948990056	Breast_Carcinoma	Amplification
ATP13A5	15	5	0.163137867596087	0.974523948990056	Breast_Carcinoma	Amplification
TK1	18	2	0.16568478863972	0.974523948990056	Breast_Carcinoma	Amplification
DNAJC1	18	2	0.166266025277816	0.974523948990056	Breast_Carcinoma	Amplification
SEMA3E	18	2	0.166798034462187	0.974523948990056	Breast_Carcinoma	Amplification
CBX4	18	2	0.167658015800959	0.974523948990056	Breast_Carcinoma	Amplification
RTP4	17	3	0.172233629514798	0.974523948990056	Breast_Carcinoma	Amplification
POLA2	18	2	0.172930480720072	0.974523948990056	Breast_Carcinoma	Amplification
PTGFRN	18	2	0.173830193873414	0.974523948990056	Breast_Carcinoma	Amplification
INTS4	18	2	0.174312573555704	0.974523948990056	Breast_Carcinoma	Amplification
OR11L1	18	2	0.174946465150193	0.974523948990056	Breast_Carcinoma	Amplification
HEY1	16	4	0.175257638360173	0.974523948990056	Breast_Carcinoma	Amplification
CHKA	18	2	0.175352761078386	0.974523948990056	Breast_Carcinoma	Amplification
AVPR1B	18	2	0.18045825697231	0.974523948990056	Breast_Carcinoma	Amplification
TMEM64	12	8	0.181059017785633	0.974523948990056	Breast_Carcinoma	Amplification
BRD9	15	5	0.18107210575022	0.974523948990056	Breast_Carcinoma	Amplification
KCNB2	16	3	0.181269436659941	0.974523948990056	Breast_Carcinoma	Amplification
KCNN2	18	2	0.18190898754091	0.974523948990056	Breast_Carcinoma	Amplification
NFATC2	13	6	0.182838327219415	0.974523948990056	Breast_Carcinoma	Amplification
MRGPRX3	17	3	0.18344212932436	0.974523948990056	Breast_Carcinoma	Amplification
COX11	17	3	0.184719942116157	0.974523948990056	Breast_Carcinoma	Amplification
RAB40B	17	3	0.184907149874634	0.974523948990056	Breast_Carcinoma	Amplification
HAS2	8	11	0.185132650871496	0.974523948990056	Breast_Carcinoma	Amplification
KCNG1	14	6	0.187065810885625	0.974523948990056	Breast_Carcinoma	Amplification
VAT1L	18	2	0.187669697086939	0.974523948990056	Breast_Carcinoma	Amplification
GNAI3	17	2	0.188141105621241	0.974523948990056	Breast_Carcinoma	Amplification
ANAPC11	18	2	0.188356767058066	0.974523948990056	Breast_Carcinoma	Amplification
NNT	17	3	0.190763546317116	0.974523948990056	Breast_Carcinoma	Amplification
FOXA1	18	2	0.191841830392689	0.974523948990056	Breast_Carcinoma	Amplification
KPNA2	15	5	0.192093735146963	0.974523948990056	Breast_Carcinoma	Amplification
TCHH	16	3	0.192176852863285	0.974523948990056	Breast_Carcinoma	Amplification
FOXO3	17	2	0.19524928620999	0.974523948990056	Breast_Carcinoma	Amplification
FAM46C	17	3	0.195944867054122	0.974523948990056	Breast_Carcinoma	Amplification
NAPRT1	13	7	0.197576413495756	0.974523948990056	Breast_Carcinoma	Amplification
LDHAL6A	17	3	0.198133782925603	0.974523948990056	Breast_Carcinoma	Amplification
KCTD3	17	3	0.198263514185964	0.974523948990056	Breast_Carcinoma	Amplification
CDT1	17	2	0.199083434133837	0.974523948990056	Breast_Carcinoma	Amplification
CARKD	17	2	0.199123475791617	0.974523948990056	Breast_Carcinoma	Amplification
FOXS1	18	2	0.199615861872863	0.974523948990056	Breast_Carcinoma	Amplification
DGKB	18	2	0.199997713752464	0.974523948990056	Breast_Carcinoma	Amplification
LGALS9C	11	2	0.200588735573653	0.974523948990056	Breast_Carcinoma	Amplification
IDO2	18	2	0.200878063992904	0.974523948990056	Breast_Carcinoma	Amplification
OR2T6	18	2	0.201648179961805	0.974523948990056	Breast_Carcinoma	Amplification
PRDM9	16	2	0.203252352040783	0.974523948990056	Breast_Carcinoma	Amplification
DCLRE1B	15	4	0.205554577039618	0.974523948990056	Breast_Carcinoma	Amplification
ADRB3	16	3	0.205883936513707	0.974523948990056	Breast_Carcinoma	Amplification
AANAT	16	3	0.206114776617064	0.974523948990056	Breast_Carcinoma	Amplification
DNAJC19	16	4	0.206196572408623	0.974523948990056	Breast_Carcinoma	Amplification
AMZ2	14	5	0.207639200771009	0.974523948990056	Breast_Carcinoma	Amplification
CACNA1B	18	2	0.208458041604912	0.974523948990056	Breast_Carcinoma	Amplification
EPHB3	14	4	0.208682113987353	0.974523948990056	Breast_Carcinoma	Amplification
CR1	18	2	0.209374747071948	0.974523948990056	Breast_Carcinoma	Amplification
TWIST1	18	2	0.211476959934394	0.974523948990056	Breast_Carcinoma	Amplification
SKP2	16	4	0.212826780365955	0.974523948990056	Breast_Carcinoma	Amplification
DNM1L	15	3	0.212910119537828	0.974523948990056	Breast_Carcinoma	Amplification
NIM1	17	3	0.215051717961044	0.974523948990056	Breast_Carcinoma	Amplification
SLC9A8	17	3	0.215633887562969	0.974523948990056	Breast_Carcinoma	Amplification
PMS2	17	2	0.216287946471989	0.974523948990056	Breast_Carcinoma	Amplification
ZBTB5	16	2	0.216457782057985	0.974523948990056	Breast_Carcinoma	Amplification
FGD2	18	2	0.217270647540863	0.974523948990056	Breast_Carcinoma	Amplification
RXFP2	17	3	0.220286793247331	0.974523948990056	Breast_Carcinoma	Amplification
PITPNC1	15	5	0.221643419072137	0.974523948990056	Breast_Carcinoma	Amplification
MFI2	15	4	0.222032019943124	0.974523948990056	Breast_Carcinoma	Amplification
TREML2	18	2	0.222229248312479	0.974523948990056	Breast_Carcinoma	Amplification
UGT3A1	16	4	0.223361729010061	0.974523948990056	Breast_Carcinoma	Amplification
MAFK	18	2	0.224514850056723	0.974523948990056	Breast_Carcinoma	Amplification
DLX4	17	3	0.224697457520446	0.974523948990056	Breast_Carcinoma	Amplification
BCAR1	18	2	0.225584406437226	0.974523948990056	Breast_Carcinoma	Amplification
DNAH5	15	3	0.228060581423688	0.974523948990056	Breast_Carcinoma	Amplification
COL4A1	16	2	0.228733453266424	0.974523948990056	Breast_Carcinoma	Amplification
PSPH	18	2	0.229858156792657	0.974523948990056	Breast_Carcinoma	Amplification
ALDOC	18	2	0.231889211387867	0.974523948990056	Breast_Carcinoma	Amplification
PABPN1L	18	2	0.232461294176242	0.974523948990056	Breast_Carcinoma	Amplification
C8orf46	16	3	0.233372290861887	0.974523948990056	Breast_Carcinoma	Amplification
ATP11A	15	3	0.233744906011455	0.974523948990056	Breast_Carcinoma	Amplification
CBLN4	13	6	0.23597533072104	0.974523948990056	Breast_Carcinoma	Amplification
TG	12	6	0.23601366165674	0.974523948990056	Breast_Carcinoma	Amplification
PSCA	13	7	0.236451285327053	0.974523948990056	Breast_Carcinoma	Amplification
NXPH3	17	3	0.237210530345787	0.974523948990056	Breast_Carcinoma	Amplification
SLC25A45	18	2	0.238025107888308	0.974523948990056	Breast_Carcinoma	Amplification
WDR47	17	2	0.24001933354652	0.974523948990056	Breast_Carcinoma	Amplification
GMPS	17	2	0.24033823888574	0.974523948990056	Breast_Carcinoma	Amplification
CD46	17	2	0.240680328996633	0.974523948990056	Breast_Carcinoma	Amplification
DCLK1	18	2	0.240731369654611	0.974523948990056	Breast_Carcinoma	Amplification
NEURL2	17	3	0.243183939349312	0.974523948990056	Breast_Carcinoma	Amplification
RFX5	18	2	0.243322093442682	0.974523948990056	Breast_Carcinoma	Amplification
VTCN1	17	3	0.244714217599982	0.974523948990056	Breast_Carcinoma	Amplification
ZBTB41	13	4	0.24511328185478	0.974523948990056	Breast_Carcinoma	Amplification
ABCF3	16	4	0.246607387903675	0.974523948990056	Breast_Carcinoma	Amplification
TERF2IP	18	2	0.246842565882333	0.974523948990056	Breast_Carcinoma	Amplification
REG4	16	4	0.246920726938224	0.974523948990056	Breast_Carcinoma	Amplification
INPP5A	17	2	0.247151906380141	0.974523948990056	Breast_Carcinoma	Amplification
SECTM1	18	2	0.247514161866038	0.974523948990056	Breast_Carcinoma	Amplification
CFH	12	6	0.247701522564175	0.974523948990056	Breast_Carcinoma	Amplification
CR1L	17	2	0.248209357135771	0.974523948990056	Breast_Carcinoma	Amplification
VSX1	16	2	0.248332066936241	0.974523948990056	Breast_Carcinoma	Amplification
SQSTM1	16	2	0.249117738420709	0.974523948990056	Breast_Carcinoma	Amplification
SLC16A6	14	5	0.249478089669016	0.974523948990056	Breast_Carcinoma	Amplification
TBX15	17	3	0.250779654794969	0.974523948990056	Breast_Carcinoma	Amplification
GNMT	18	2	0.251413763042932	0.974523948990056	Breast_Carcinoma	Amplification
GBAS	18	2	0.252655872462421	0.974523948990056	Breast_Carcinoma	Amplification
C6	17	3	0.253149369638083	0.974523948990056	Breast_Carcinoma	Amplification
C17orf99	18	2	0.253842221179084	0.974523948990056	Breast_Carcinoma	Amplification
NLRP3	18	2	0.254182945615474	0.974523948990056	Breast_Carcinoma	Amplification
DECR1	12	8	0.254623060046412	0.974523948990056	Breast_Carcinoma	Amplification
SEMA6A	18	2	0.257013852171875	0.974523948990056	Breast_Carcinoma	Amplification
CHRAC1	14	6	0.257427937877366	0.974523948990056	Breast_Carcinoma	Amplification
ZGPAT	17	3	0.258596561838725	0.974523948990056	Breast_Carcinoma	Amplification
S100A11	17	3	0.259148388118336	0.974523948990056	Breast_Carcinoma	Amplification
ING1	16	2	0.259407355689849	0.974523948990056	Breast_Carcinoma	Amplification
BAG3	17	2	0.260553733186453	0.974523948990056	Breast_Carcinoma	Amplification
FADD	14	6	0.260902275483647	0.974523948990056	Breast_Carcinoma	Amplification
PDE7A	16	3	0.261603105368905	0.974523948990056	Breast_Carcinoma	Amplification
MASP1	17	3	0.26171678278676	0.974523948990056	Breast_Carcinoma	Amplification
NPR2	17	2	0.262040135199873	0.974523948990056	Breast_Carcinoma	Amplification
DHX8	18	2	0.263100291593424	0.974523948990056	Breast_Carcinoma	Amplification
LRCH3	16	4	0.263791385480584	0.974523948990056	Breast_Carcinoma	Amplification
LIFR	13	4	0.26405256902147	0.974523948990056	Breast_Carcinoma	Amplification
ATP13A3	14	5	0.264391001023429	0.974523948990056	Breast_Carcinoma	Amplification
PRPSAP1	17	3	0.265224165096691	0.974523948990056	Breast_Carcinoma	Amplification
SI	16	2	0.265384270123303	0.974523948990056	Breast_Carcinoma	Amplification
PREX1	14	6	0.265884867964789	0.974523948990056	Breast_Carcinoma	Amplification
BAIAP2	17	2	0.265975922726826	0.974523948990056	Breast_Carcinoma	Amplification
MED21	16	2	0.266126191965337	0.974523948990056	Breast_Carcinoma	Amplification
KCND3	16	3	0.266433448077615	0.974523948990056	Breast_Carcinoma	Amplification
BPTF	15	5	0.266963697797264	0.974523948990056	Breast_Carcinoma	Amplification
MAGEF1	16	4	0.2670711032493	0.974523948990056	Breast_Carcinoma	Amplification
OR2G3	18	2	0.2678958154542	0.974523948990056	Breast_Carcinoma	Amplification
SPTY2D1	17	3	0.268638647674015	0.974523948990056	Breast_Carcinoma	Amplification
ASAP1	14	6	0.268928202422634	0.974523948990056	Breast_Carcinoma	Amplification
PIP4K2A	18	2	0.269088161387283	0.974523948990056	Breast_Carcinoma	Amplification
PRKAR1B	18	2	0.270064610813325	0.974523948990056	Breast_Carcinoma	Amplification
GRIN1	18	2	0.270070877436916	0.974523948990056	Breast_Carcinoma	Amplification
C17orf82	17	3	0.27018931678914	0.974523948990056	Breast_Carcinoma	Amplification
NOTUM	18	2	0.270489491450159	0.974523948990056	Breast_Carcinoma	Amplification
DDX59	18	2	0.270670342460302	0.974523948990056	Breast_Carcinoma	Amplification
OR2G2	17	2	0.272208688590989	0.974523948990056	Breast_Carcinoma	Amplification
TUBD1	15	5	0.272544285370775	0.974523948990056	Breast_Carcinoma	Amplification
FGFR2	17	2	0.273215828172536	0.974523948990056	Breast_Carcinoma	Amplification
PKHD1L1	8	8	0.273722448398947	0.974523948990056	Breast_Carcinoma	Amplification
HLTF	16	2	0.274794429849371	0.974523948990056	Breast_Carcinoma	Amplification
TMEM41A	16	4	0.275479633859171	0.974523948990056	Breast_Carcinoma	Amplification
EAF2	18	2	0.276544853567158	0.974523948990056	Breast_Carcinoma	Amplification
WDR53	14	4	0.276678245702096	0.974523948990056	Breast_Carcinoma	Amplification
ACOX1	18	2	0.277516145431774	0.974523948990056	Breast_Carcinoma	Amplification
TMEM71	13	6	0.277855838576976	0.974523948990056	Breast_Carcinoma	Amplification
WIPI2	18	2	0.278666976384183	0.974523948990056	Breast_Carcinoma	Amplification
CCIN	18	2	0.27932570418508	0.974523948990056	Breast_Carcinoma	Amplification
DCAF13	13	6	0.279327829019771	0.974523948990056	Breast_Carcinoma	Amplification
OR11H4	18	2	0.279432898952782	0.974523948990056	Breast_Carcinoma	Amplification
BAI1	14	6	0.279614437870367	0.974523948990056	Breast_Carcinoma	Amplification
FBXW9	18	2	0.280085388081129	0.974523948990056	Breast_Carcinoma	Amplification
GLIS3	16	2	0.281156145630109	0.974523948990056	Breast_Carcinoma	Amplification
MYNN	18	2	0.281611595312024	0.974523948990056	Breast_Carcinoma	Amplification
GALK1	16	4	0.282268843181949	0.974523948990056	Breast_Carcinoma	Amplification
ABCB5	17	2	0.282776188067901	0.974523948990056	Breast_Carcinoma	Amplification
BDH1	16	4	0.284790210984529	0.974523948990056	Breast_Carcinoma	Amplification
KIFC2	13	7	0.285210305217576	0.974523948990056	Breast_Carcinoma	Amplification
SLC34A1	18	2	0.286669434259223	0.974523948990056	Breast_Carcinoma	Amplification
HOXB6	18	2	0.288409995382671	0.974523948990056	Breast_Carcinoma	Amplification
KLHL35	18	2	0.290006821265198	0.974523948990056	Breast_Carcinoma	Amplification
TSSK1B	18	2	0.290104364092248	0.974523948990056	Breast_Carcinoma	Amplification
GIP	18	2	0.291810336423199	0.974523948990056	Breast_Carcinoma	Amplification
UTS2R	18	2	0.29200577010058	0.974523948990056	Breast_Carcinoma	Amplification
LY6E	13	7	0.292684468695902	0.974523948990056	Breast_Carcinoma	Amplification
GNE	17	2	0.29581705792656	0.974523948990056	Breast_Carcinoma	Amplification
KCNA4	16	3	0.296439678450585	0.974523948990056	Breast_Carcinoma	Amplification
KCNT2	16	3	0.29658051576814	0.974523948990056	Breast_Carcinoma	Amplification
NDOR1	18	2	0.297921897482307	0.974523948990056	Breast_Carcinoma	Amplification
MAL2	10	10	0.298934891810869	0.974523948990056	Breast_Carcinoma	Amplification
HNF4G	16	4	0.299541434126131	0.974523948990056	Breast_Carcinoma	Amplification
ASPSCR1	17	2	0.299805855345104	0.974523948990056	Breast_Carcinoma	Amplification
PPP2R2D	16	2	0.30093909873589	0.974523948990056	Breast_Carcinoma	Amplification
SGCA	18	2	0.302002907921736	0.974523948990056	Breast_Carcinoma	Amplification
RICTOR	15	4	0.302163847950817	0.974523948990056	Breast_Carcinoma	Amplification
FGF19	15	5	0.303699381859468	0.974523948990056	Breast_Carcinoma	Amplification
RPS6KB1	16	4	0.304252544098952	0.974523948990056	Breast_Carcinoma	Amplification
FNDC3B	18	2	0.305841193306646	0.974523948990056	Breast_Carcinoma	Amplification
CYHR1	13	7	0.307119524061122	0.974523948990056	Breast_Carcinoma	Amplification
FER1L6	7	11	0.307235646921516	0.974523948990056	Breast_Carcinoma	Amplification
GPR149	18	2	0.307435328433643	0.974523948990056	Breast_Carcinoma	Amplification
PKP1	17	3	0.307518353757848	0.974523948990056	Breast_Carcinoma	Amplification
CNOT6	18	2	0.308201930800598	0.974523948990056	Breast_Carcinoma	Amplification
ARHGAP21	18	2	0.309770756507721	0.974523948990056	Breast_Carcinoma	Amplification
OR2W3	18	2	0.309873935460833	0.974523948990056	Breast_Carcinoma	Amplification
SRGAP3	17	2	0.310069316444211	0.974523948990056	Breast_Carcinoma	Amplification
FERD3L	17	2	0.310289882873447	0.974523948990056	Breast_Carcinoma	Amplification
RNFT1	16	4	0.310531913323129	0.974523948990056	Breast_Carcinoma	Amplification
CYP24A1	14	6	0.310968234444186	0.974523948990056	Breast_Carcinoma	Amplification
OR2M2	17	2	0.31129720493956	0.974523948990056	Breast_Carcinoma	Amplification
MYOD1	18	2	0.31308306330573	0.974523948990056	Breast_Carcinoma	Amplification
ECM1	17	3	0.313444319685756	0.974523948990056	Breast_Carcinoma	Amplification
NCR2	17	2	0.314288740237243	0.974523948990056	Breast_Carcinoma	Amplification
C17orf58	15	5	0.315470930014598	0.974523948990056	Breast_Carcinoma	Amplification
MYBL1	15	3	0.319228841004797	0.974523948990056	Breast_Carcinoma	Amplification
FGF14	16	3	0.319918794168897	0.974523948990056	Breast_Carcinoma	Amplification
OR1C1	18	2	0.320203979584039	0.974523948990056	Breast_Carcinoma	Amplification
DCLK2	17	2	0.320825050973316	0.974523948990056	Breast_Carcinoma	Amplification
OPRL1	17	3	0.320865227022621	0.974523948990056	Breast_Carcinoma	Amplification
CYP7B1	16	3	0.32209499136315	0.974523948990056	Breast_Carcinoma	Amplification
MMP9	17	3	0.322334640099172	0.974523948990056	Breast_Carcinoma	Amplification
ABCA9	14	5	0.325755150134479	0.974523948990056	Breast_Carcinoma	Amplification
NDRG1	13	6	0.326364705777701	0.974523948990056	Breast_Carcinoma	Amplification
AHCY	17	2	0.326407982189095	0.974523948990056	Breast_Carcinoma	Amplification
WSB1	17	2	0.326461379311292	0.974523948990056	Breast_Carcinoma	Amplification
MYC	10	10	0.326532697249051	0.974523948990056	Breast_Carcinoma	Amplification
KIAA2026	14	2	0.327683201374748	0.974523948990056	Breast_Carcinoma	Amplification
OR4K14	18	2	0.330730183702124	0.974523948990056	Breast_Carcinoma	Amplification
SLC2A2	18	2	0.331038739916415	0.974523948990056	Breast_Carcinoma	Amplification
CTNND2	16	3	0.331277170604553	0.974523948990056	Breast_Carcinoma	Amplification
LGR4	15	3	0.332733928906055	0.974523948990056	Breast_Carcinoma	Amplification
DEPTOR	9	10	0.334142985704672	0.974523948990056	Breast_Carcinoma	Amplification
NR5A2	18	2	0.334249696590807	0.974523948990056	Breast_Carcinoma	Amplification
CEBPB	12	7	0.334808789648484	0.974523948990056	Breast_Carcinoma	Amplification
PLAG1	16	2	0.334967129050212	0.974523948990056	Breast_Carcinoma	Amplification
EHHADH	15	4	0.335094160816099	0.974523948990056	Breast_Carcinoma	Amplification
AHRR	12	7	0.335408158860775	0.974523948990056	Breast_Carcinoma	Amplification
GJD3	18	2	0.337518333830389	0.974523948990056	Breast_Carcinoma	Amplification
STK32C	17	2	0.337570380740493	0.974523948990056	Breast_Carcinoma	Amplification
MED20	18	2	0.337716897921983	0.974523948990056	Breast_Carcinoma	Amplification
ARL5B	18	2	0.339878260964219	0.974523948990056	Breast_Carcinoma	Amplification
MLKL	16	2	0.341866155935902	0.974523948990056	Breast_Carcinoma	Amplification
BCL2L1	17	2	0.342132213469469	0.974523948990056	Breast_Carcinoma	Amplification
ACCS	18	2	0.342689965249804	0.974523948990056	Breast_Carcinoma	Amplification
NCALD	14	6	0.34333251599913	0.974523948990056	Breast_Carcinoma	Amplification
TREM1	18	2	0.343612897356044	0.974523948990056	Breast_Carcinoma	Amplification
TLK2	16	4	0.343870455551825	0.974523948990056	Breast_Carcinoma	Amplification
RAD54B	13	6	0.344153568243282	0.974523948990056	Breast_Carcinoma	Amplification
RELA	18	2	0.344773899326476	0.974523948990056	Breast_Carcinoma	Amplification
ACOT11	18	2	0.345767666845583	0.974523948990056	Breast_Carcinoma	Amplification
RFC3	18	2	0.346341731096544	0.974523948990056	Breast_Carcinoma	Amplification
TCFL5	15	3	0.346380699448823	0.974523948990056	Breast_Carcinoma	Amplification
CARD11	17	2	0.347465649316123	0.974523948990056	Breast_Carcinoma	Amplification
ZMYND8	15	5	0.348428597598601	0.974523948990056	Breast_Carcinoma	Amplification
MLLT11	18	2	0.34843683859568	0.974523948990056	Breast_Carcinoma	Amplification
CD36	17	3	0.348747681868682	0.974523948990056	Breast_Carcinoma	Amplification
WBP2	18	2	0.348850994626382	0.974523948990056	Breast_Carcinoma	Amplification
BRCA2	15	2	0.348961492933984	0.974523948990056	Breast_Carcinoma	Amplification
HDAC5	17	2	0.349980540200917	0.974523948990056	Breast_Carcinoma	Amplification
AKT3	18	2	0.350123550603016	0.974523948990056	Breast_Carcinoma	Amplification
EIF3B	18	2	0.350657794024104	0.974523948990056	Breast_Carcinoma	Amplification
VHL	16	2	0.350773564319074	0.974523948990056	Breast_Carcinoma	Amplification
UTP18	18	2	0.352352929794453	0.974523948990056	Breast_Carcinoma	Amplification
ELF5	17	3	0.35258720963079	0.974523948990056	Breast_Carcinoma	Amplification
LY6K	13	7	0.354300163024107	0.974523948990056	Breast_Carcinoma	Amplification
ADCY2	17	3	0.354776636025291	0.974523948990056	Breast_Carcinoma	Amplification
RPP40	17	2	0.35534898698135	0.974523948990056	Breast_Carcinoma	Amplification
CD2	18	2	0.35597255366282	0.974523948990056	Breast_Carcinoma	Amplification
SLC34A3	18	2	0.356316987125602	0.974523948990056	Breast_Carcinoma	Amplification
PIM1	18	2	0.358994148734273	0.974523948990056	Breast_Carcinoma	Amplification
COL20A1	17	3	0.359537918631643	0.974523948990056	Breast_Carcinoma	Amplification
DCAF7	17	3	0.360120883335075	0.974523948990056	Breast_Carcinoma	Amplification
ZFPM2	12	7	0.360147297947636	0.974523948990056	Breast_Carcinoma	Amplification
LRRC32	18	2	0.361371661363501	0.974523948990056	Breast_Carcinoma	Amplification
LMLN	15	4	0.362765720352737	0.974523948990056	Breast_Carcinoma	Amplification
OR2T27	17	2	0.363379086430019	0.974523948990056	Breast_Carcinoma	Amplification
CLTA	18	2	0.363828941883913	0.974523948990056	Breast_Carcinoma	Amplification
KAT5	18	2	0.363943077718433	0.974523948990056	Breast_Carcinoma	Amplification
PCK1	13	7	0.363951169183306	0.974523948990056	Breast_Carcinoma	Amplification
KLC4	17	2	0.364480943353963	0.974523948990056	Breast_Carcinoma	Amplification
CFHR2	15	5	0.364648402429951	0.974523948990056	Breast_Carcinoma	Amplification
UHRF2	16	2	0.364689071513075	0.974523948990056	Breast_Carcinoma	Amplification
BCAT1	17	2	0.365063937037317	0.974523948990056	Breast_Carcinoma	Amplification
TMEM97	18	2	0.366051879184311	0.974523948990056	Breast_Carcinoma	Amplification
TECPR1	17	2	0.366528518682273	0.974523948990056	Breast_Carcinoma	Amplification
OR4L1	17	2	0.36706509003075	0.974523948990056	Breast_Carcinoma	Amplification
PABPC1	14	6	0.367155112706588	0.974523948990056	Breast_Carcinoma	Amplification
TPCN2	17	3	0.368398500818989	0.974523948990056	Breast_Carcinoma	Amplification
HOXB13	18	2	0.368417302358258	0.974523948990056	Breast_Carcinoma	Amplification
SLC39A4	13	7	0.368566016737791	0.974523948990056	Breast_Carcinoma	Amplification
ZWINT	16	2	0.368618182932317	0.974523948990056	Breast_Carcinoma	Amplification
LRRC26	18	2	0.369288788108783	0.974523948990056	Breast_Carcinoma	Amplification
LRFN2	17	2	0.369327185259375	0.974523948990056	Breast_Carcinoma	Amplification
CD300E	17	3	0.369869106749888	0.974523948990056	Breast_Carcinoma	Amplification
WDYHV1	7	12	0.370010527338165	0.974523948990056	Breast_Carcinoma	Amplification
RAD51C	17	3	0.370072350583945	0.974523948990056	Breast_Carcinoma	Amplification
SIK2	18	2	0.370835368159913	0.974523948990056	Breast_Carcinoma	Amplification
OR2B11	17	2	0.370942694919971	0.974523948990056	Breast_Carcinoma	Amplification
MGAT1	17	2	0.370996238267743	0.974523948990056	Breast_Carcinoma	Amplification
OSBPL2	17	3	0.374860158313088	0.974523948990056	Breast_Carcinoma	Amplification
SOX1	17	2	0.375534285913809	0.974523948990056	Breast_Carcinoma	Amplification
SLITRK3	17	2	0.375763757624244	0.974523948990056	Breast_Carcinoma	Amplification
NDUFC2	18	2	0.3763039906904	0.974523948990056	Breast_Carcinoma	Amplification
CFHR1	2	18	0.37665624368582	0.974523948990056	Breast_Carcinoma	Amplification
ERC1	18	2	0.376949191055662	0.974523948990056	Breast_Carcinoma	Amplification
SOST	18	2	0.377205913990735	0.974523948990056	Breast_Carcinoma	Amplification
FANCD2	17	2	0.377729173180364	0.974523948990056	Breast_Carcinoma	Amplification
NLGN1	18	2	0.377842292752757	0.974523948990056	Breast_Carcinoma	Amplification
ESRRG	18	2	0.378003787735406	0.974523948990056	Breast_Carcinoma	Amplification
RAC3	18	2	0.379575599935445	0.974523948990056	Breast_Carcinoma	Amplification
PTP4A3	14	6	0.379742508822685	0.974523948990056	Breast_Carcinoma	Amplification
AATK	18	2	0.381887554250447	0.974523948990056	Breast_Carcinoma	Amplification
ARMC1	15	3	0.382920342736259	0.974523948990056	Breast_Carcinoma	Amplification
KCNS1	18	2	0.382983121336948	0.974523948990056	Breast_Carcinoma	Amplification
MXD3	18	2	0.383123774786474	0.974523948990056	Breast_Carcinoma	Amplification
SMARCA2	17	2	0.384104738884689	0.974523948990056	Breast_Carcinoma	Amplification
CA2	14	6	0.384868938456607	0.974523948990056	Breast_Carcinoma	Amplification
KIF14	18	2	0.385133927048881	0.974523948990056	Breast_Carcinoma	Amplification
MAD1L1	16	2	0.386154229931205	0.974523948990056	Breast_Carcinoma	Amplification
LRRC59	18	2	0.386274190982592	0.974523948990056	Breast_Carcinoma	Amplification
MEOX2	18	2	0.387136100986183	0.974523948990056	Breast_Carcinoma	Amplification
PDE4DIP	11	4	0.38713628790472	0.974523948990056	Breast_Carcinoma	Amplification
CAMK4	17	2	0.387164143671701	0.974523948990056	Breast_Carcinoma	Amplification
MAP2K6	16	3	0.387229907445215	0.974523948990056	Breast_Carcinoma	Amplification
SLC13A2	18	2	0.387865832173567	0.974523948990056	Breast_Carcinoma	Amplification
ONECUT1	17	2	0.388313267843349	0.974523948990056	Breast_Carcinoma	Amplification
IRX2	16	4	0.388478977544401	0.974523948990056	Breast_Carcinoma	Amplification
PLTP	16	3	0.388523294574221	0.974523948990056	Breast_Carcinoma	Amplification
WNT5B	18	2	0.388992651716541	0.974523948990056	Breast_Carcinoma	Amplification
ZHX2	7	12	0.389401512683002	0.974523948990056	Breast_Carcinoma	Amplification
OR2M5	18	2	0.391151773786392	0.974523948990056	Breast_Carcinoma	Amplification
ACTG1	17	2	0.392005716167039	0.974523948990056	Breast_Carcinoma	Amplification
PRKAB2	16	4	0.392180199269037	0.974523948990056	Breast_Carcinoma	Amplification
STRADA	16	4	0.392758642053534	0.974523948990056	Breast_Carcinoma	Amplification
RAB6B	18	2	0.39312318787339	0.974523948990056	Breast_Carcinoma	Amplification
MTMR12	17	3	0.397046892815165	0.974523948990056	Breast_Carcinoma	Amplification
ARHGEF26	18	2	0.398937782768223	0.974523948990056	Breast_Carcinoma	Amplification
MYLK2	18	2	0.399052374969135	0.974523948990056	Breast_Carcinoma	Amplification
FN3K	17	3	0.399671614483074	0.974523948990056	Breast_Carcinoma	Amplification
CA1	16	4	0.39970537177489	0.974523948990056	Breast_Carcinoma	Amplification
PDE6G	18	2	0.399829470535659	0.974523948990056	Breast_Carcinoma	Amplification
KCTD21	18	2	0.401710890556778	0.974523948990056	Breast_Carcinoma	Amplification
CA14	17	3	0.402119110100857	0.974523948990056	Breast_Carcinoma	Amplification
KCNS2	14	6	0.402342670301243	0.974523948990056	Breast_Carcinoma	Amplification
OR2M4	18	2	0.402571674294557	0.974523948990056	Breast_Carcinoma	Amplification
ARFRP1	17	3	0.402778306755854	0.974523948990056	Breast_Carcinoma	Amplification
CA4	16	4	0.403194067993	0.974523948990056	Breast_Carcinoma	Amplification
ZBTB37	17	2	0.403525730165925	0.974523948990056	Breast_Carcinoma	Amplification
SULF2	15	5	0.403911889210137	0.974523948990056	Breast_Carcinoma	Amplification
CD300C	17	3	0.404013389180243	0.974523948990056	Breast_Carcinoma	Amplification
GRINA	13	7	0.404213638454588	0.974523948990056	Breast_Carcinoma	Amplification
SCYL1	18	2	0.404460450202329	0.974523948990056	Breast_Carcinoma	Amplification
SLC38A10	18	2	0.404791246586639	0.974523948990056	Breast_Carcinoma	Amplification
UFC1	18	2	0.40579410977736	0.974523948990056	Breast_Carcinoma	Amplification
CD300LB	17	3	0.406646113493482	0.974523948990056	Breast_Carcinoma	Amplification
SLC30A8	9	10	0.406724770597037	0.974523948990056	Breast_Carcinoma	Amplification
CREG1	18	2	0.408543699708871	0.974523948990056	Breast_Carcinoma	Amplification
PAMR1	17	3	0.40934997165047	0.974523948990056	Breast_Carcinoma	Amplification
GAS6	15	4	0.40981302053317	0.974523948990056	Breast_Carcinoma	Amplification
KIAA0226	16	4	0.412877742120059	0.974523948990056	Breast_Carcinoma	Amplification
PFDN4	14	6	0.412974168851221	0.974523948990056	Breast_Carcinoma	Amplification
CLPTM1L	15	5	0.413407048732573	0.974523948990056	Breast_Carcinoma	Amplification
TM2D2	17	2	0.414387487403807	0.974523948990056	Breast_Carcinoma	Amplification
LIPH	16	4	0.414457258058396	0.974523948990056	Breast_Carcinoma	Amplification
WARS2	17	3	0.414521092124038	0.974523948990056	Breast_Carcinoma	Amplification
MLLT10	17	2	0.414675776614663	0.974523948990056	Breast_Carcinoma	Amplification
KCNMB3	15	4	0.414711511839499	0.974523948990056	Breast_Carcinoma	Amplification
RNF19A	13	6	0.416654708347049	0.974523948990056	Breast_Carcinoma	Amplification
FOXP4	18	2	0.417132004062858	0.974523948990056	Breast_Carcinoma	Amplification
CHRNB3	18	2	0.417266787945526	0.974523948990056	Breast_Carcinoma	Amplification
TTC5	17	2	0.417868812382812	0.974523948990056	Breast_Carcinoma	Amplification
PIGZ	16	4	0.418512473103023	0.974523948990056	Breast_Carcinoma	Amplification
STK3	14	6	0.419915396327108	0.974523948990056	Breast_Carcinoma	Amplification
BHMT2	18	2	0.420901862779766	0.974523948990056	Breast_Carcinoma	Amplification
TRHR	12	8	0.422761932389249	0.974523948990056	Breast_Carcinoma	Amplification
SLC13A3	17	3	0.422824180094326	0.974523948990056	Breast_Carcinoma	Amplification
TSG101	16	3	0.423696732571048	0.974523948990056	Breast_Carcinoma	Amplification
WISP1	12	6	0.425493427377288	0.974523948990056	Breast_Carcinoma	Amplification
STAR	17	2	0.425760528065305	0.974523948990056	Breast_Carcinoma	Amplification
E2F5	17	3	0.426483443169096	0.974523948990056	Breast_Carcinoma	Amplification
THRSP	18	2	0.426593472673886	0.974523948990056	Breast_Carcinoma	Amplification
NUDT17	14	4	0.428167596615012	0.974523948990056	Breast_Carcinoma	Amplification
ENDOV	18	2	0.428208232498272	0.974523948990056	Breast_Carcinoma	Amplification
HSF1	13	7	0.428646993712063	0.974523948990056	Breast_Carcinoma	Amplification
ARNTL2	16	2	0.428676052050927	0.974523948990056	Breast_Carcinoma	Amplification
LMO2	17	3	0.429248894549488	0.974523948990056	Breast_Carcinoma	Amplification
MBL2	18	2	0.429706343056199	0.974523948990056	Breast_Carcinoma	Amplification
DENND5B	17	2	0.430105564455791	0.974523948990056	Breast_Carcinoma	Amplification
TERT	15	5	0.430560028030304	0.974523948990056	Breast_Carcinoma	Amplification
CANT1	18	2	0.431194948686575	0.974523948990056	Breast_Carcinoma	Amplification
WDR64	15	2	0.431335133164293	0.974523948990056	Breast_Carcinoma	Amplification
BHLHE23	17	3	0.431349755258834	0.974523948990056	Breast_Carcinoma	Amplification
SLA	13	6	0.433511296743149	0.974523948990056	Breast_Carcinoma	Amplification
MED13	16	4	0.434279208622607	0.974523948990056	Breast_Carcinoma	Amplification
MCL1	17	3	0.434279342935791	0.974523948990056	Breast_Carcinoma	Amplification
PPDPF	17	3	0.435615447475702	0.974523948990056	Breast_Carcinoma	Amplification
ANO1	14	6	0.4359792753111	0.974523948990056	Breast_Carcinoma	Amplification
PRRG4	18	2	0.437580146108145	0.974523948990056	Breast_Carcinoma	Amplification
APOD	16	4	0.438105438241416	0.974523948990056	Breast_Carcinoma	Amplification
KCNV1	11	9	0.43985504189838	0.974523948990056	Breast_Carcinoma	Amplification
WFIKKN2	16	3	0.441685050672409	0.974523948990056	Breast_Carcinoma	Amplification
PICALM	18	2	0.441967513114927	0.974523948990056	Breast_Carcinoma	Amplification
TIGIT	18	2	0.442094469318616	0.974523948990056	Breast_Carcinoma	Amplification
SEMA3C	18	2	0.44244037803221	0.974523948990056	Breast_Carcinoma	Amplification
FTSJ2	17	2	0.44339786037436	0.974523948990056	Breast_Carcinoma	Amplification
PLXDC1	17	3	0.44429849670046	0.974523948990056	Breast_Carcinoma	Amplification
AGXT2	15	4	0.446185808899053	0.974523948990056	Breast_Carcinoma	Amplification
PRKCI	18	2	0.446410055387412	0.974523948990056	Breast_Carcinoma	Amplification
FN3KRP	16	3	0.447010540500122	0.974523948990056	Breast_Carcinoma	Amplification
LY9	18	2	0.447543815223888	0.974523948990056	Breast_Carcinoma	Amplification
UBE2W	17	3	0.448017997722477	0.974523948990056	Breast_Carcinoma	Amplification
EIF4EBP1	17	2	0.449707090894016	0.974523948990056	Breast_Carcinoma	Amplification
DSTYK	18	2	0.450457032141418	0.974523948990056	Breast_Carcinoma	Amplification
TMEM81	18	2	0.450693770113364	0.974523948990056	Breast_Carcinoma	Amplification
RBM8A	16	4	0.450933980044384	0.974523948990056	Breast_Carcinoma	Amplification
OR14I1	18	2	0.454526269464211	0.974523948990056	Breast_Carcinoma	Amplification
PMP2	15	5	0.454689068164716	0.974523948990056	Breast_Carcinoma	Amplification
TLCD1	18	2	0.455454130395982	0.974523948990056	Breast_Carcinoma	Amplification
LETM2	17	2	0.457122064935817	0.974523948990056	Breast_Carcinoma	Amplification
STK24	18	2	0.457973725554683	0.974523948990056	Breast_Carcinoma	Amplification
COL5A2	17	2	0.458724538650042	0.974523948990056	Breast_Carcinoma	Amplification
VLDLR	17	2	0.460708707131074	0.974523948990056	Breast_Carcinoma	Amplification
PTGIS	15	3	0.461213330237913	0.974523948990056	Breast_Carcinoma	Amplification
RECQL5	16	4	0.462192268736438	0.974523948990056	Breast_Carcinoma	Amplification
TP53RK	17	3	0.462739123377824	0.974523948990056	Breast_Carcinoma	Amplification
CACNG1	14	6	0.462895621438311	0.974523948990056	Breast_Carcinoma	Amplification
IGF2BP2	16	3	0.463146255142824	0.974523948990056	Breast_Carcinoma	Amplification
PMEPA1	13	7	0.463758085344689	0.974523948990056	Breast_Carcinoma	Amplification
FZD6	13	6	0.463871457188323	0.974523948990056	Breast_Carcinoma	Amplification
ESRP1	13	6	0.46389872845863	0.974523948990056	Breast_Carcinoma	Amplification
CP	17	2	0.468712263599066	0.974523948990056	Breast_Carcinoma	Amplification
KRAS	15	2	0.46934160691746	0.974523948990056	Breast_Carcinoma	Amplification
RPL22L1	18	2	0.469442311636845	0.974523948990056	Breast_Carcinoma	Amplification
TBX4	17	3	0.469788033851727	0.974523948990056	Breast_Carcinoma	Amplification
CD44	17	3	0.470550060057205	0.974523948990056	Breast_Carcinoma	Amplification
PYROXD1	16	2	0.471069829476893	0.974523948990056	Breast_Carcinoma	Amplification
EME1	18	2	0.471681726061059	0.974523948990056	Breast_Carcinoma	Amplification
RSF1	17	3	0.474726996675518	0.974523948990056	Breast_Carcinoma	Amplification
RAPGEFL1	18	2	0.474925647292474	0.974523948990056	Breast_Carcinoma	Amplification
SP4	18	2	0.475630146621193	0.974523948990056	Breast_Carcinoma	Amplification
NPB	18	2	0.476326360651834	0.974523948990056	Breast_Carcinoma	Amplification
GPR142	17	3	0.476753954939943	0.974523948990056	Breast_Carcinoma	Amplification
LANCL2	18	2	0.47720733117487	0.974523948990056	Breast_Carcinoma	Amplification
NKAIN4	17	3	0.477498001725957	0.974523948990056	Breast_Carcinoma	Amplification
HMGB1	18	2	0.478026296023693	0.974523948990056	Breast_Carcinoma	Amplification
KDM2A	18	2	0.47811281488992	0.974523948990056	Breast_Carcinoma	Amplification
MAFA	12	8	0.478669424226331	0.974523948990056	Breast_Carcinoma	Amplification
FDXR	17	3	0.47900672035981	0.974523948990056	Breast_Carcinoma	Amplification
ALG8	18	2	0.479709656238995	0.974523948990056	Breast_Carcinoma	Amplification
C1orf186	17	2	0.48039276531387	0.974523948990056	Breast_Carcinoma	Amplification
SEMA3D	18	2	0.481010124167429	0.974523948990056	Breast_Carcinoma	Amplification
TMEM67	14	6	0.482292843262106	0.974523948990056	Breast_Carcinoma	Amplification
OR2L8	18	2	0.482388219870765	0.974523948990056	Breast_Carcinoma	Amplification
MYOC	18	2	0.48289424045573	0.974523948990056	Breast_Carcinoma	Amplification
PIK3CA	8	4	0.483489887271079	0.974523948990056	Breast_Carcinoma	Amplification
EXT2	18	2	0.483856846778083	0.974523948990056	Breast_Carcinoma	Amplification
SERGEF	18	2	0.484898317179471	0.974523948990056	Breast_Carcinoma	Amplification
ITGA3	17	2	0.485241876813444	0.974523948990056	Breast_Carcinoma	Amplification
NLK	18	2	0.486481220555048	0.974523948990056	Breast_Carcinoma	Amplification
FRMPD1	17	2	0.486636843406795	0.974523948990056	Breast_Carcinoma	Amplification
HTR3D	16	4	0.48734768562088	0.974523948990056	Breast_Carcinoma	Amplification
SPO11	13	7	0.4881380515533	0.974523948990056	Breast_Carcinoma	Amplification
LASP1	18	2	0.489205625584554	0.974523948990056	Breast_Carcinoma	Amplification
TRPS1	12	8	0.48974257526574	0.974523948990056	Breast_Carcinoma	Amplification
NEUROD2	15	5	0.489873467907674	0.974523948990056	Breast_Carcinoma	Amplification
ATG7	17	2	0.490177184014157	0.974523948990056	Breast_Carcinoma	Amplification
IRX4	16	4	0.490195224424057	0.974523948990056	Breast_Carcinoma	Amplification
ABCC5	16	4	0.490473253468298	0.974523948990056	Breast_Carcinoma	Amplification
TEX14	16	3	0.490721805368917	0.974523948990056	Breast_Carcinoma	Amplification
NSD1	16	2	0.491453907795501	0.974523948990056	Breast_Carcinoma	Amplification
OR2AT4	18	2	0.491819863709155	0.974523948990056	Breast_Carcinoma	Amplification
PRDM1	17	2	0.492165517767696	0.974523948990056	Breast_Carcinoma	Amplification
UCHL5	18	2	0.492374320669123	0.974523948990056	Breast_Carcinoma	Amplification
CCR7	17	2	0.492483707080449	0.974523948990056	Breast_Carcinoma	Amplification
CTCFL	13	7	0.493789785594926	0.974523948990056	Breast_Carcinoma	Amplification
NPR3	17	3	0.494800303388254	0.974523948990056	Breast_Carcinoma	Amplification
RNF115	16	4	0.495122723748215	0.974523948990056	Breast_Carcinoma	Amplification
CD300LD	17	3	0.495337797521076	0.974523948990056	Breast_Carcinoma	Amplification
USF1	18	2	0.495408394599512	0.974523948990056	Breast_Carcinoma	Amplification
BCL6	17	3	0.495565331292746	0.974523948990056	Breast_Carcinoma	Amplification
SOX21	18	2	0.495667638224871	0.974523948990056	Breast_Carcinoma	Amplification
ARMC7	17	3	0.496371945396053	0.974523948990056	Breast_Carcinoma	Amplification
SNX31	14	6	0.496680578420034	0.974523948990056	Breast_Carcinoma	Amplification
RABGAP1L	18	2	0.496929573138421	0.974523948990056	Breast_Carcinoma	Amplification
DRD3	18	2	0.497318564956833	0.974523948990056	Breast_Carcinoma	Amplification
FGF4	15	5	0.49768238636448	0.974523948990056	Breast_Carcinoma	Amplification
TP63	15	5	0.50060550109652	0.974523948990056	Breast_Carcinoma	Amplification
METRNL	14	6	0.501381647454396	0.974523948990056	Breast_Carcinoma	Amplification
ITGA10	15	4	0.502372782890602	0.974523948990056	Breast_Carcinoma	Amplification
CARD14	18	2	0.502548543352989	0.974523948990056	Breast_Carcinoma	Amplification
ZNF217	13	6	0.502926555135309	0.974523948990056	Breast_Carcinoma	Amplification
TMEM100	17	3	0.503340440527347	0.974523948990056	Breast_Carcinoma	Amplification
NAV2	16	2	0.503462088946433	0.974523948990056	Breast_Carcinoma	Amplification
DNAI2	17	3	0.503575280984155	0.974523948990056	Breast_Carcinoma	Amplification
CSTF2T	15	2	0.503575659818807	0.974523948990056	Breast_Carcinoma	Amplification
KCTD2	17	3	0.504057581201973	0.974523948990056	Breast_Carcinoma	Amplification
HGF	18	2	0.504291817963444	0.974523948990056	Breast_Carcinoma	Amplification
RBFOX3	18	2	0.5044449129361	0.974523948990056	Breast_Carcinoma	Amplification
GATA5	17	3	0.504587863876187	0.974523948990056	Breast_Carcinoma	Amplification
SNAI1	15	5	0.505256144621871	0.974523948990056	Breast_Carcinoma	Amplification
APOH	15	5	0.505767869074006	0.974523948990056	Breast_Carcinoma	Amplification
RALYL	16	4	0.50588769205107	0.974523948990056	Breast_Carcinoma	Amplification
OR2L13	18	2	0.505931187208713	0.974523948990056	Breast_Carcinoma	Amplification
UNK	15	4	0.506795363171337	0.974523948990056	Breast_Carcinoma	Amplification
FOXJ1	17	3	0.506862306984655	0.974523948990056	Breast_Carcinoma	Amplification
CDK18	18	2	0.507974203176421	0.974523948990056	Breast_Carcinoma	Amplification
NPTX1	18	2	0.509531083190957	0.974523948990056	Breast_Carcinoma	Amplification
PRKAA1	15	4	0.50956049808595	0.974523948990056	Breast_Carcinoma	Amplification
ARHGAP44	18	2	0.510565848897976	0.974523948990056	Breast_Carcinoma	Amplification
BTNL9	17	3	0.510643476223634	0.974523948990056	Breast_Carcinoma	Amplification
RASA3	15	4	0.511670053007324	0.974523948990056	Breast_Carcinoma	Amplification
BMP7	13	7	0.512606859743723	0.974523948990056	Breast_Carcinoma	Amplification
MYOCD	17	2	0.513747620227332	0.974523948990056	Breast_Carcinoma	Amplification
PABPC1L	18	2	0.514326587133505	0.974523948990056	Breast_Carcinoma	Amplification
LHX9	16	4	0.514948876241513	0.974523948990056	Breast_Carcinoma	Amplification
MUC15	17	3	0.516592859451768	0.974523948990056	Breast_Carcinoma	Amplification
RANBP6	15	2	0.516771419569683	0.974523948990056	Breast_Carcinoma	Amplification
KCNV2	14	2	0.517236690934266	0.974523948990056	Breast_Carcinoma	Amplification
TSKU	18	2	0.519108032985803	0.974523948990056	Breast_Carcinoma	Amplification
C1QTNF1	18	2	0.519279761158892	0.974523948990056	Breast_Carcinoma	Amplification
TRIM33	17	3	0.519333345966873	0.974523948990056	Breast_Carcinoma	Amplification
KIF2B	16	2	0.520347470633105	0.974523948990056	Breast_Carcinoma	Amplification
C17orf80	18	2	0.520488764991339	0.974523948990056	Breast_Carcinoma	Amplification
LDHC	17	3	0.520884781750612	0.974523948990056	Breast_Carcinoma	Amplification
DDX42	15	4	0.521929554146508	0.974523948990056	Breast_Carcinoma	Amplification
SGK2	17	3	0.521944051671194	0.974523948990056	Breast_Carcinoma	Amplification
RAB30	17	3	0.521978411326112	0.974523948990056	Breast_Carcinoma	Amplification
TBC1D22B	17	2	0.522023253967336	0.974523948990056	Breast_Carcinoma	Amplification
PAK1	17	3	0.522058398491609	0.974523948990056	Breast_Carcinoma	Amplification
GAB2	18	2	0.52332864682126	0.974523948990056	Breast_Carcinoma	Amplification
PCTP	17	3	0.523610799057112	0.974523948990056	Breast_Carcinoma	Amplification
POLD3	17	2	0.523657559316287	0.974523948990056	Breast_Carcinoma	Amplification
GEM	12	6	0.523681170237585	0.974523948990056	Breast_Carcinoma	Amplification
CHMP4C	16	4	0.524935565508454	0.974523948990056	Breast_Carcinoma	Amplification
SENP2	15	4	0.525378631302952	0.974523948990056	Breast_Carcinoma	Amplification
ANKH	17	3	0.526498587629966	0.974523948990056	Breast_Carcinoma	Amplification
LGR6	18	2	0.526747014182121	0.974523948990056	Breast_Carcinoma	Amplification
TFDP1	15	4	0.52680510736343	0.974523948990056	Breast_Carcinoma	Amplification
IQCG	16	4	0.526837106418244	0.974523948990056	Breast_Carcinoma	Amplification
BTNL8	18	2	0.527058612128135	0.974523948990056	Breast_Carcinoma	Amplification
GFPT2	18	2	0.52759277511764	0.974523948990056	Breast_Carcinoma	Amplification
SLC6A19	14	5	0.527648034360463	0.974523948990056	Breast_Carcinoma	Amplification
CLDN11	18	2	0.528656318675692	0.974523948990056	Breast_Carcinoma	Amplification
UBE2Z	18	2	0.528989882374916	0.974523948990056	Breast_Carcinoma	Amplification
SPHK1	17	3	0.52983382140506	0.974523948990056	Breast_Carcinoma	Amplification
GNB4	16	4	0.530857581060406	0.974523948990056	Breast_Carcinoma	Amplification
DLX3	16	3	0.531017919037523	0.974523948990056	Breast_Carcinoma	Amplification
MSC	16	3	0.532016106775736	0.974523948990056	Breast_Carcinoma	Amplification
NINJ2	18	2	0.532756657927406	0.974523948990056	Breast_Carcinoma	Amplification
SSTR2	17	2	0.534073856305705	0.974523948990056	Breast_Carcinoma	Amplification
GPNMB	18	2	0.536053906022848	0.974523948990056	Breast_Carcinoma	Amplification
KIAA1875	10	7	0.537248103610881	0.974523948990056	Breast_Carcinoma	Amplification
SRMS	17	3	0.537259968188637	0.974523948990056	Breast_Carcinoma	Amplification
USP35	18	2	0.537273757555068	0.974523948990056	Breast_Carcinoma	Amplification
MAPK9	18	2	0.537359387322727	0.974523948990056	Breast_Carcinoma	Amplification
UQCRB	12	8	0.537673139393922	0.974523948990056	Breast_Carcinoma	Amplification
SLC6A3	14	5	0.538348785358392	0.974523948990056	Breast_Carcinoma	Amplification
LRRIQ4	17	2	0.538638270367994	0.974523948990056	Breast_Carcinoma	Amplification
C8orf86	17	2	0.5399538949827	0.974523948990056	Breast_Carcinoma	Amplification
EIF2AK1	17	2	0.539977993545433	0.974523948990056	Breast_Carcinoma	Amplification
DKK1	18	2	0.540707616654309	0.974523948990056	Breast_Carcinoma	Amplification
BTBD9	18	2	0.540816615994332	0.974523948990056	Breast_Carcinoma	Amplification
CCNB1IP1	18	2	0.542084442139427	0.974523948990056	Breast_Carcinoma	Amplification
ABTB2	17	3	0.542922903128787	0.974523948990056	Breast_Carcinoma	Amplification
RNF139	7	12	0.543180625498825	0.974523948990056	Breast_Carcinoma	Amplification
DUSP15	18	2	0.543728258542814	0.974523948990056	Breast_Carcinoma	Amplification
GPS1	18	2	0.543730996731578	0.974523948990056	Breast_Carcinoma	Amplification
SLC39A11	17	2	0.544375888330459	0.974523948990056	Breast_Carcinoma	Amplification
FARP1	18	2	0.544500386708461	0.974523948990056	Breast_Carcinoma	Amplification
CBFA2T3	17	2	0.54463255005593	0.974523948990056	Breast_Carcinoma	Amplification
PLEKHG4B	14	6	0.544670747946624	0.974523948990056	Breast_Carcinoma	Amplification
CSNK1D	15	3	0.547035126811496	0.974523948990056	Breast_Carcinoma	Amplification
POLG2	15	5	0.547633798658995	0.974523948990056	Breast_Carcinoma	Amplification
CELF3	17	3	0.547862312725645	0.974523948990056	Breast_Carcinoma	Amplification
YTHDC2	18	2	0.548937019513813	0.974523948990056	Breast_Carcinoma	Amplification
LRRC69	13	7	0.549210031499649	0.974523948990056	Breast_Carcinoma	Amplification
OR2T10	4	14	0.549324080369001	0.974523948990056	Breast_Carcinoma	Amplification
LY6D	13	7	0.549826518294825	0.974523948990056	Breast_Carcinoma	Amplification
MYO7A	16	3	0.550297059600978	0.974523948990056	Breast_Carcinoma	Amplification
DGAT1	13	7	0.550482730202485	0.974523948990056	Breast_Carcinoma	Amplification
MAP1LC3C	17	3	0.551063719547978	0.974523948990056	Breast_Carcinoma	Amplification
ANKRD46	14	6	0.551682151955887	0.974523948990056	Breast_Carcinoma	Amplification
CAPRIN2	14	2	0.551743289359731	0.974523948990056	Breast_Carcinoma	Amplification
RBBP5	18	2	0.552691966619398	0.974523948990056	Breast_Carcinoma	Amplification
TERF1	15	3	0.552813808966766	0.974523948990056	Breast_Carcinoma	Amplification
RTP1	16	3	0.553317248943606	0.974523948990056	Breast_Carcinoma	Amplification
SRSF2	18	2	0.553362413794036	0.974523948990056	Breast_Carcinoma	Amplification
ADAM30	16	4	0.55421391158182	0.974523948990056	Breast_Carcinoma	Amplification
SLCO4A1	16	3	0.554433602102225	0.974523948990056	Breast_Carcinoma	Amplification
KCNK7	18	2	0.556374564267908	0.974523948990056	Breast_Carcinoma	Amplification
SDF2	18	2	0.556394697947297	0.974523948990056	Breast_Carcinoma	Amplification
UNC119	18	2	0.556749668393914	0.974523948990056	Breast_Carcinoma	Amplification
NGFR	17	3	0.557909926744437	0.974523948990056	Breast_Carcinoma	Amplification
RPA3	18	2	0.55881413084919	0.974523948990056	Breast_Carcinoma	Amplification
SRF	18	2	0.558847997984698	0.974523948990056	Breast_Carcinoma	Amplification
HRH3	16	3	0.559088569915264	0.974523948990056	Breast_Carcinoma	Amplification
LLGL2	14	5	0.561280008840563	0.974523948990056	Breast_Carcinoma	Amplification
ANKRD42	17	3	0.561607657323929	0.974523948990056	Breast_Carcinoma	Amplification
OR2V2	16	4	0.562929265755236	0.974523948990056	Breast_Carcinoma	Amplification
KLF10	14	6	0.564516053710487	0.974523948990056	Breast_Carcinoma	Amplification
MRGPRX4	15	3	0.564631314599758	0.974523948990056	Breast_Carcinoma	Amplification
TBC1D16	16	3	0.564701424425129	0.974523948990056	Breast_Carcinoma	Amplification
HDAC11	17	2	0.565383564212396	0.974523948990056	Breast_Carcinoma	Amplification
F12	18	2	0.56593868506413	0.974523948990056	Breast_Carcinoma	Amplification
TNS4	18	2	0.56726730891602	0.974523948990056	Breast_Carcinoma	Amplification
ENPP7	18	2	0.567462079596589	0.974523948990056	Breast_Carcinoma	Amplification
RAB34	18	2	0.568013231098789	0.974523948990056	Breast_Carcinoma	Amplification
ABCC9	16	2	0.568280548826047	0.974523948990056	Breast_Carcinoma	Amplification
ECE2	16	4	0.56866192001524	0.974523948990056	Breast_Carcinoma	Amplification
NID1	18	2	0.568785727480685	0.974523948990056	Breast_Carcinoma	Amplification
BHMT	18	2	0.569075256246331	0.974523948990056	Breast_Carcinoma	Amplification
JPH2	17	3	0.569510524652922	0.974523948990056	Breast_Carcinoma	Amplification
CACNA1S	18	2	0.569812002920233	0.974523948990056	Breast_Carcinoma	Amplification
CCND3	18	2	0.570433198299134	0.974523948990056	Breast_Carcinoma	Amplification
LIN7C	17	3	0.570728768275944	0.974523948990056	Breast_Carcinoma	Amplification
MUC4	12	5	0.572786498246693	0.974523948990056	Breast_Carcinoma	Amplification
FCGR3B	18	2	0.573509568783589	0.974523948990056	Breast_Carcinoma	Amplification
FBXO32	8	12	0.575204351466177	0.974523948990056	Breast_Carcinoma	Amplification
ARFGAP1	17	3	0.576116038773517	0.974523948990056	Breast_Carcinoma	Amplification
PREX2	15	3	0.57651440054641	0.974523948990056	Breast_Carcinoma	Amplification
GPR18	17	2	0.576664137816875	0.974523948990056	Breast_Carcinoma	Amplification
NPBWR2	17	3	0.576935531693637	0.974523948990056	Breast_Carcinoma	Amplification
USP13	15	4	0.576976024454634	0.974523948990056	Breast_Carcinoma	Amplification
PTPRA	16	2	0.578648192395266	0.974523948990056	Breast_Carcinoma	Amplification
ADCK5	13	7	0.578695230298944	0.974523948990056	Breast_Carcinoma	Amplification
ZNRF1	18	2	0.579268553985662	0.974523948990056	Breast_Carcinoma	Amplification
KCNK2	17	3	0.580230305156561	0.974523948990056	Breast_Carcinoma	Amplification
PTK7	18	2	0.580451172198549	0.974523948990056	Breast_Carcinoma	Amplification
NCK1	16	2	0.581243969623486	0.974523948990056	Breast_Carcinoma	Amplification
FBXO10	16	2	0.582092339281952	0.974523948990056	Breast_Carcinoma	Amplification
ELAC2	18	2	0.583307212794832	0.974523948990056	Breast_Carcinoma	Amplification
MELK	16	2	0.583527354839898	0.974523948990056	Breast_Carcinoma	Amplification
ATP9A	14	6	0.583562494487347	0.974523948990056	Breast_Carcinoma	Amplification
TRPA1	16	3	0.584447767512117	0.974523948990056	Breast_Carcinoma	Amplification
GNAI1	18	2	0.587008134802613	0.974523948990056	Breast_Carcinoma	Amplification
LAMP1	15	4	0.587413580622482	0.974523948990056	Breast_Carcinoma	Amplification
THRA	17	3	0.587481418857123	0.974523948990056	Breast_Carcinoma	Amplification
LGALS8	17	2	0.587967000020665	0.974523948990056	Breast_Carcinoma	Amplification
KCNJ8	17	2	0.588509873403917	0.974523948990056	Breast_Carcinoma	Amplification
HORMAD1	17	3	0.589079757450084	0.974523948990056	Breast_Carcinoma	Amplification
SS18L1	17	3	0.589122368137854	0.974523948990056	Breast_Carcinoma	Amplification
KIF3B	18	2	0.589284090800169	0.974523948990056	Breast_Carcinoma	Amplification
MFN1	16	4	0.59147325845454	0.974523948990056	Breast_Carcinoma	Amplification
COL9A3	17	3	0.592392706033235	0.974523948990056	Breast_Carcinoma	Amplification
CBX2	18	2	0.593412584942147	0.974523948990056	Breast_Carcinoma	Amplification
SF3B4	17	3	0.593851484405628	0.974523948990056	Breast_Carcinoma	Amplification
KIF21B	17	2	0.59388669869481	0.974523948990056	Breast_Carcinoma	Amplification
RAB24	18	2	0.593957755139468	0.974523948990056	Breast_Carcinoma	Amplification
ALX4	18	2	0.594129400604728	0.974523948990056	Breast_Carcinoma	Amplification
NR1D1	17	3	0.594792865987372	0.974523948990056	Breast_Carcinoma	Amplification
IRAK2	17	2	0.596033448465142	0.974523948990056	Breast_Carcinoma	Amplification
CSMD3	9	9	0.598870950021076	0.974523948990056	Breast_Carcinoma	Amplification
KLHL24	16	4	0.599386956650818	0.974523948990056	Breast_Carcinoma	Amplification
SPAG1	13	7	0.600657380857626	0.974523948990056	Breast_Carcinoma	Amplification
DDX5	15	5	0.600753506536358	0.974523948990056	Breast_Carcinoma	Amplification
PGAP3	15	5	0.602067369215929	0.974523948990056	Breast_Carcinoma	Amplification
RECQL	17	2	0.602253054908243	0.974523948990056	Breast_Carcinoma	Amplification
ZDHHC19	15	4	0.602629907677631	0.974523948990056	Breast_Carcinoma	Amplification
DDHD2	17	2	0.603161054698835	0.974523948990056	Breast_Carcinoma	Amplification
MRAS	18	2	0.603693463560542	0.974523948990056	Breast_Carcinoma	Amplification
SCCPDH	17	3	0.604030646689498	0.974523948990056	Breast_Carcinoma	Amplification
PSKH2	14	6	0.605014020039235	0.974523948990056	Breast_Carcinoma	Amplification
SLC20A2	18	2	0.605856590203068	0.974523948990056	Breast_Carcinoma	Amplification
POFUT1	18	2	0.606296973641389	0.974523948990056	Breast_Carcinoma	Amplification
CAMK1	17	2	0.608597917339635	0.974523948990056	Breast_Carcinoma	Amplification
BTBD17	17	3	0.608883978575633	0.974523948990056	Breast_Carcinoma	Amplification
RAB7L1	18	2	0.61011895527165	0.974523948990056	Breast_Carcinoma	Amplification
KCNH6	16	4	0.610470324062832	0.974523948990056	Breast_Carcinoma	Amplification
COL1A1	16	2	0.610730599949773	0.974523948990056	Breast_Carcinoma	Amplification
RARA	16	2	0.610831736077973	0.974523948990056	Breast_Carcinoma	Amplification
LIG4	17	2	0.61085819775815	0.974523948990056	Breast_Carcinoma	Amplification
KCNB1	14	5	0.610917840240529	0.974523948990056	Breast_Carcinoma	Amplification
WDR59	18	2	0.611252884092814	0.974523948990056	Breast_Carcinoma	Amplification
CHAD	18	2	0.612582539138777	0.974523948990056	Breast_Carcinoma	Amplification
ZACN	17	3	0.612735066714095	0.974523948990056	Breast_Carcinoma	Amplification
FAM210B	14	6	0.614054742857551	0.974523948990056	Breast_Carcinoma	Amplification
AP2M1	16	4	0.614494344373221	0.974523948990056	Breast_Carcinoma	Amplification
MATN2	13	7	0.615983875991611	0.974523948990056	Breast_Carcinoma	Amplification
MBTD1	18	2	0.616293562752702	0.974523948990056	Breast_Carcinoma	Amplification
ARNT	18	2	0.617108793934989	0.974523948990056	Breast_Carcinoma	Amplification
UEVLD	17	3	0.617297809198349	0.974523948990056	Breast_Carcinoma	Amplification
PHB	17	3	0.617433795418014	0.974523948990056	Breast_Carcinoma	Amplification
CTHRC1	13	6	0.618578229726552	0.974523948990056	Breast_Carcinoma	Amplification
ATG12	18	2	0.618699257117571	0.974523948990056	Breast_Carcinoma	Amplification
NME1	18	2	0.621439228539931	0.974523948990056	Breast_Carcinoma	Amplification
RAF1	17	2	0.62156013024111	0.974523948990056	Breast_Carcinoma	Amplification
SOX18	17	3	0.623228867423187	0.974523948990056	Breast_Carcinoma	Amplification
CYP11B1	13	7	0.623581231224252	0.974523948990056	Breast_Carcinoma	Amplification
ACTB	18	2	0.62371112286898	0.974523948990056	Breast_Carcinoma	Amplification
LPHN3	17	3	0.623881594402957	0.974523948990056	Breast_Carcinoma	Amplification
CNST	15	3	0.626161619058672	0.974523948990056	Breast_Carcinoma	Amplification
CTBP2	16	2	0.626321499520112	0.974523948990056	Breast_Carcinoma	Amplification
HOXB9	18	2	0.627530125777196	0.974523948990056	Breast_Carcinoma	Amplification
TBL1XR1	17	3	0.627988297252211	0.974523948990056	Breast_Carcinoma	Amplification
MAP2K4	17	2	0.628086278067606	0.974523948990056	Breast_Carcinoma	Amplification
ADAMTS4	18	2	0.631303040331967	0.974523948990056	Breast_Carcinoma	Amplification
ABCA10	12	5	0.632865914210322	0.974523948990056	Breast_Carcinoma	Amplification
MATN4	17	3	0.633038314508799	0.974523948990056	Breast_Carcinoma	Amplification
MC3R	13	6	0.633157771760935	0.974523948990056	Breast_Carcinoma	Amplification
TREML1	18	2	0.634015856894751	0.974523948990056	Breast_Carcinoma	Amplification
LDHB	17	2	0.634379244889067	0.974523948990056	Breast_Carcinoma	Amplification
GRTP1	15	4	0.634707703427571	0.974523948990056	Breast_Carcinoma	Amplification
RBPJL	17	3	0.634755224581615	0.974523948990056	Breast_Carcinoma	Amplification
LAMP3	15	4	0.634762147112873	0.974523948990056	Breast_Carcinoma	Amplification
RAPGEF5	18	2	0.634935960915266	0.974523948990056	Breast_Carcinoma	Amplification
OR6F1	18	2	0.635359569044484	0.974523948990056	Breast_Carcinoma	Amplification
FABP4	14	5	0.635969026866939	0.974523948990056	Breast_Carcinoma	Amplification
INPP5F	16	2	0.636963307846525	0.974523948990056	Breast_Carcinoma	Amplification
DROSHA	16	3	0.638106356433028	0.974523948990056	Breast_Carcinoma	Amplification
NUDT1	18	2	0.639585249402498	0.974523948990056	Breast_Carcinoma	Amplification
AQP11	18	2	0.640082136462054	0.974523948990056	Breast_Carcinoma	Amplification
PYGB	16	2	0.641029164679484	0.974523948990056	Breast_Carcinoma	Amplification
SUV420H1	18	2	0.641711117256154	0.974523948990056	Breast_Carcinoma	Amplification
MAF	17	2	0.642458201512967	0.974523948990056	Breast_Carcinoma	Amplification
TNFSF4	18	2	0.642974980715495	0.974523948990056	Breast_Carcinoma	Amplification
OR4K15	18	2	0.643486800867173	0.974523948990056	Breast_Carcinoma	Amplification
TTC22	18	2	0.643559050755904	0.974523948990056	Breast_Carcinoma	Amplification
GLDC	16	2	0.644722704535632	0.974523948990056	Breast_Carcinoma	Amplification
CLDN18	17	2	0.645559574914494	0.974523948990056	Breast_Carcinoma	Amplification
SERPINI1	17	2	0.646636684446047	0.974523948990056	Breast_Carcinoma	Amplification
ATP6V1A	17	2	0.646702081159716	0.974523948990056	Breast_Carcinoma	Amplification
HTR3E	16	4	0.647042541014454	0.974523948990056	Breast_Carcinoma	Amplification
SKIL	18	2	0.647213009913156	0.974523948990056	Breast_Carcinoma	Amplification
BHLHA15	18	2	0.64785175181914	0.974523948990056	Breast_Carcinoma	Amplification
RAD18	17	2	0.648096077158926	0.974523948990056	Breast_Carcinoma	Amplification
SEC13	17	2	0.648435034342449	0.974523948990056	Breast_Carcinoma	Amplification
CCDC91	17	2	0.650284953077992	0.974523948990056	Breast_Carcinoma	Amplification
GPR183	18	2	0.650382177649027	0.974523948990056	Breast_Carcinoma	Amplification
CD300LF	17	3	0.650570579375233	0.974523948990056	Breast_Carcinoma	Amplification
BHLHE41	17	2	0.65127149847423	0.974523948990056	Breast_Carcinoma	Amplification
FLT4	18	2	0.651780416633279	0.974523948990056	Breast_Carcinoma	Amplification
CYC1	13	7	0.65213114329095	0.974523948990056	Breast_Carcinoma	Amplification
GPR20	14	6	0.652143074860718	0.974523948990056	Breast_Carcinoma	Amplification
DAB2	15	4	0.65283032506534	0.974523948990056	Breast_Carcinoma	Amplification
UBAC2	18	2	0.653557709579854	0.974523948990056	Breast_Carcinoma	Amplification
SNRPB	18	2	0.653692203511227	0.974523948990056	Breast_Carcinoma	Amplification
EXO1	18	2	0.654047575082687	0.974523948990056	Breast_Carcinoma	Amplification
RNF130	17	2	0.655894102548146	0.974523948990056	Breast_Carcinoma	Amplification
GNA12	18	2	0.656111617468403	0.974523948990056	Breast_Carcinoma	Amplification
MECOM	17	2	0.658092494718228	0.974523948990056	Breast_Carcinoma	Amplification
RDH10	16	3	0.658095441795382	0.974523948990056	Breast_Carcinoma	Amplification
NBEA	15	2	0.658991587647615	0.974523948990056	Breast_Carcinoma	Amplification
PIK3C2G	15	2	0.65922219563637	0.974523948990056	Breast_Carcinoma	Amplification
USP42	18	2	0.659295116297464	0.974523948990056	Breast_Carcinoma	Amplification
HOXB7	16	2	0.660022996644494	0.974523948990056	Breast_Carcinoma	Amplification
GPR160	18	2	0.660134222572926	0.974523948990056	Breast_Carcinoma	Amplification
IL1RAP	15	5	0.660224764939442	0.974523948990056	Breast_Carcinoma	Amplification
KCNJ16	16	3	0.660381994043424	0.974523948990056	Breast_Carcinoma	Amplification
DGKG	16	3	0.661148220181096	0.974523948990056	Breast_Carcinoma	Amplification
C1QTNF3	17	3	0.661231356982974	0.974523948990056	Breast_Carcinoma	Amplification
RTP2	17	3	0.661344770112002	0.974523948990056	Breast_Carcinoma	Amplification
EFNB2	17	3	0.663822392603433	0.974523948990056	Breast_Carcinoma	Amplification
NCOA2	14	3	0.664542500242893	0.974523948990056	Breast_Carcinoma	Amplification
RAD21	10	10	0.665181548558046	0.974523948990056	Breast_Carcinoma	Amplification
BHLHE40	17	2	0.665226952466978	0.974523948990056	Breast_Carcinoma	Amplification
MFSD4	18	2	0.666294488768763	0.974523948990056	Breast_Carcinoma	Amplification
SDHD	18	2	0.666368946918319	0.974523948990056	Breast_Carcinoma	Amplification
MRPL38	18	2	0.66764044393522	0.974523948990056	Breast_Carcinoma	Amplification
FOXN1	18	2	0.669614110471463	0.974523948990056	Breast_Carcinoma	Amplification
CDK12	16	4	0.671184153590203	0.974523948990056	Breast_Carcinoma	Amplification
HNF4A	17	3	0.671564180616566	0.974523948990056	Breast_Carcinoma	Amplification
DENND3	14	6	0.671778335757429	0.974523948990056	Breast_Carcinoma	Amplification
TNFAIP1	18	2	0.672622574520106	0.974523948990056	Breast_Carcinoma	Amplification
KLHL6	16	4	0.672779044677808	0.974523948990056	Breast_Carcinoma	Amplification
ECHS1	17	2	0.673519676006374	0.974523948990056	Breast_Carcinoma	Amplification
IL7R	16	4	0.673833088778327	0.974523948990056	Breast_Carcinoma	Amplification
OR14C36	17	2	0.676385105786634	0.974523948990056	Breast_Carcinoma	Amplification
FGD4	15	3	0.676579222695672	0.974523948990056	Breast_Carcinoma	Amplification
GUCA1B	18	2	0.67724262103227	0.974523948990056	Breast_Carcinoma	Amplification
ARPC4	17	2	0.677686323265207	0.974523948990056	Breast_Carcinoma	Amplification
ABCC3	17	3	0.678002636639942	0.974523948990056	Breast_Carcinoma	Amplification
CACNA1C	16	2	0.679191304303366	0.974523948990056	Breast_Carcinoma	Amplification
BNIP3	17	2	0.68081377946631	0.974523948990056	Breast_Carcinoma	Amplification
LRP8	18	2	0.68160920075728	0.974523948990056	Breast_Carcinoma	Amplification
PARP10	12	7	0.681708790804952	0.974523948990056	Breast_Carcinoma	Amplification
CD274	16	2	0.681768641572393	0.974523948990056	Breast_Carcinoma	Amplification
PARL	16	4	0.683173595683373	0.974523948990056	Breast_Carcinoma	Amplification
SERPINC1	18	2	0.683910246585598	0.974523948990056	Breast_Carcinoma	Amplification
TSPAN11	16	2	0.685853937127156	0.974523948990056	Breast_Carcinoma	Amplification
GP5	15	5	0.686055922102588	0.974523948990056	Breast_Carcinoma	Amplification
RFC4	14	5	0.686732673955052	0.974523948990056	Breast_Carcinoma	Amplification
MRPS17	18	2	0.687637636576891	0.974523948990056	Breast_Carcinoma	Amplification
ATG10	18	2	0.688052580987227	0.974523948990056	Breast_Carcinoma	Amplification
SAMD7	18	2	0.689710109216296	0.974523948990056	Breast_Carcinoma	Amplification
ETV5	17	3	0.691033042881654	0.974523948990056	Breast_Carcinoma	Amplification
PHF20L1	12	6	0.691128092204378	0.974523948990056	Breast_Carcinoma	Amplification
ADIPOR2	18	2	0.691468352014789	0.974523948990056	Breast_Carcinoma	Amplification
LRP5	16	3	0.692256060280275	0.974523948990056	Breast_Carcinoma	Amplification
SDC4	16	3	0.693452455532781	0.974523948990056	Breast_Carcinoma	Amplification
GRAP	17	2	0.693692836700366	0.974523948990056	Breast_Carcinoma	Amplification
RRP36	18	2	0.694001989853475	0.974523948990056	Breast_Carcinoma	Amplification
MLLT6	18	2	0.694325131994122	0.974523948990056	Breast_Carcinoma	Amplification
FLOT2	18	2	0.694987382384873	0.974523948990056	Breast_Carcinoma	Amplification
ARHGEF7	17	2	0.695385187442861	0.974523948990056	Breast_Carcinoma	Amplification
C19orf12	18	2	0.695953099842093	0.974523948990056	Breast_Carcinoma	Amplification
SOX2	16	4	0.696615169320965	0.974523948990056	Breast_Carcinoma	Amplification
LMTK2	17	2	0.698212438214925	0.974523948990056	Breast_Carcinoma	Amplification
BCL2L14	16	2	0.698243049629897	0.974523948990056	Breast_Carcinoma	Amplification
THEM4	17	3	0.700057515712111	0.974523948990056	Breast_Carcinoma	Amplification
KSR1	18	2	0.701342759204517	0.974523948990056	Breast_Carcinoma	Amplification
TGFB2	18	2	0.701398301675987	0.974523948990056	Breast_Carcinoma	Amplification
ID1	18	2	0.701683873120359	0.974523948990056	Breast_Carcinoma	Amplification
COL4A2	16	2	0.702322965932816	0.974523948990056	Breast_Carcinoma	Amplification
COLEC10	10	10	0.703348890418515	0.974523948990056	Breast_Carcinoma	Amplification
CDKN1A	18	2	0.703729887955933	0.974523948990056	Breast_Carcinoma	Amplification
YWHAB	17	2	0.703775715653276	0.974523948990056	Breast_Carcinoma	Amplification
PIP5K1A	18	2	0.704725763149044	0.974523948990056	Breast_Carcinoma	Amplification
PTPRT	15	3	0.705917124304895	0.974523948990056	Breast_Carcinoma	Amplification
CPA6	16	3	0.706046089836014	0.974523948990056	Breast_Carcinoma	Amplification
SDHA	13	7	0.706244553085474	0.974523948990056	Breast_Carcinoma	Amplification
NRBP2	13	7	0.706658253653645	0.974523948990056	Breast_Carcinoma	Amplification
SOCS3	18	2	0.707648676899245	0.974523948990056	Breast_Carcinoma	Amplification
PHF14	16	2	0.707832146982846	0.974523948990056	Breast_Carcinoma	Amplification
ARMC8	17	2	0.707959085394962	0.974523948990056	Breast_Carcinoma	Amplification
ALYREF	18	2	0.708113337413147	0.974523948990056	Breast_Carcinoma	Amplification
MTMR4	17	3	0.708216628714074	0.974523948990056	Breast_Carcinoma	Amplification
HCK	18	2	0.709672349759089	0.974523948990056	Breast_Carcinoma	Amplification
NEK8	18	2	0.710030409463316	0.974523948990056	Breast_Carcinoma	Amplification
GPT	10	7	0.71029632392838	0.974523948990056	Breast_Carcinoma	Amplification
OR2G6	17	2	0.710819638037657	0.974523948990056	Breast_Carcinoma	Amplification
ARL5C	17	3	0.711054365846245	0.974523948990056	Breast_Carcinoma	Amplification
RBM34	18	2	0.712043749639478	0.974523948990056	Breast_Carcinoma	Amplification
BRPF1	16	2	0.712531026258445	0.974523948990056	Breast_Carcinoma	Amplification
RAD52	18	2	0.712540104558341	0.974523948990056	Breast_Carcinoma	Amplification
TNFSF10	18	2	0.712609564221149	0.974523948990056	Breast_Carcinoma	Amplification
TRA2B	17	3	0.713330034359357	0.974523948990056	Breast_Carcinoma	Amplification
OR2L2	18	2	0.713892653548095	0.974523948990056	Breast_Carcinoma	Amplification
RPS21	17	3	0.714544412035596	0.974523948990056	Breast_Carcinoma	Amplification
CDH4	15	4	0.71460534779363	0.974523948990056	Breast_Carcinoma	Amplification
GABRG3	18	2	0.715847451436591	0.974523948990056	Breast_Carcinoma	Amplification
PCGF2	18	2	0.716101444649489	0.974523948990056	Breast_Carcinoma	Amplification
PGC	17	3	0.716139305449706	0.974523948990056	Breast_Carcinoma	Amplification
DBR1	18	2	0.716772861771672	0.974523948990056	Breast_Carcinoma	Amplification
ZBTB46	17	3	0.71947933975163	0.974523948990056	Breast_Carcinoma	Amplification
BRIP1	16	4	0.720553080765596	0.974523948990056	Breast_Carcinoma	Amplification
ABHD13	17	2	0.721398499526921	0.974523948990056	Breast_Carcinoma	Amplification
CDC73	17	3	0.721440111678374	0.974523948990056	Breast_Carcinoma	Amplification
SETDB1	18	2	0.721943446993582	0.974523948990056	Breast_Carcinoma	Amplification
TFAM	18	2	0.722149885384883	0.974523948990056	Breast_Carcinoma	Amplification
GPIHBP1	14	6	0.722919315897408	0.974523948990056	Breast_Carcinoma	Amplification
LYST	14	2	0.724163906265663	0.974523948990056	Breast_Carcinoma	Amplification
OR11H6	18	2	0.724277824114314	0.974523948990056	Breast_Carcinoma	Amplification
UBE2C	17	3	0.725128091808931	0.974523948990056	Breast_Carcinoma	Amplification
KCNJ2	15	3	0.725128317434681	0.974523948990056	Breast_Carcinoma	Amplification
ARL4A	18	2	0.725130262261514	0.974523948990056	Breast_Carcinoma	Amplification
MPP2	18	2	0.72522671897126	0.974523948990056	Breast_Carcinoma	Amplification
TNR	13	3	0.72549961220039	0.974523948990056	Breast_Carcinoma	Amplification
FOXH1	13	7	0.726242072256253	0.974523948990056	Breast_Carcinoma	Amplification
CYP11B2	11	7	0.72643843421959	0.974523948990056	Breast_Carcinoma	Amplification
HM13	17	2	0.726585485448952	0.974523948990056	Breast_Carcinoma	Amplification
ADRM1	16	3	0.727074330215806	0.974523948990056	Breast_Carcinoma	Amplification
INSL4	16	2	0.7275953135159	0.974523948990056	Breast_Carcinoma	Amplification
APPBP2	16	4	0.727831870653975	0.974523948990056	Breast_Carcinoma	Amplification
CSDE1	16	3	0.727877276408596	0.974523948990056	Breast_Carcinoma	Amplification
KCNMB2	17	3	0.727949321992686	0.974523948990056	Breast_Carcinoma	Amplification
XYLT2	18	2	0.728159802350467	0.974523948990056	Breast_Carcinoma	Amplification
PRR5L	17	3	0.728824841968084	0.974523948990056	Breast_Carcinoma	Amplification
GINS1	16	2	0.728947896833011	0.974523948990056	Breast_Carcinoma	Amplification
LGALS9	17	2	0.728980764486397	0.974523948990056	Breast_Carcinoma	Amplification
CAT	17	3	0.72912079741064	0.974523948990056	Breast_Carcinoma	Amplification
FBXL20	17	3	0.7292827642694	0.974523948990056	Breast_Carcinoma	Amplification
SERPINI2	17	2	0.729456522096667	0.974523948990056	Breast_Carcinoma	Amplification
ATP1A1	18	2	0.729732682906896	0.974523948990056	Breast_Carcinoma	Amplification
MFSD3	12	7	0.730164676747991	0.974523948990056	Breast_Carcinoma	Amplification
MAP3K13	13	4	0.73034165536346	0.974523948990056	Breast_Carcinoma	Amplification
TPX2	18	2	0.73039429625504	0.974523948990056	Breast_Carcinoma	Amplification
APRT	18	2	0.731067227717536	0.974523948990056	Breast_Carcinoma	Amplification
COPS5	16	3	0.731137383160328	0.974523948990056	Breast_Carcinoma	Amplification
BBOX1	17	3	0.731373023953976	0.974523948990056	Breast_Carcinoma	Amplification
RPTOR	18	2	0.73156735153549	0.974523948990056	Breast_Carcinoma	Amplification
CYP2R1	18	2	0.731655852760773	0.974523948990056	Breast_Carcinoma	Amplification
MCF2L	15	4	0.733317820781263	0.974523948990056	Breast_Carcinoma	Amplification
EIF5A2	18	2	0.734071107922852	0.974523948990056	Breast_Carcinoma	Amplification
OXTR	17	2	0.734312781455331	0.974523948990056	Breast_Carcinoma	Amplification
PTGER4	16	4	0.734795221233526	0.974523948990056	Breast_Carcinoma	Amplification
KCNK15	17	3	0.737478315044429	0.974523948990056	Breast_Carcinoma	Amplification
TRIO	16	2	0.737568694928697	0.974523948990056	Breast_Carcinoma	Amplification
VAMP4	18	2	0.73834231816483	0.974523948990056	Breast_Carcinoma	Amplification
TSC22D2	18	2	0.739933814745664	0.974523948990056	Breast_Carcinoma	Amplification
HEATR6	16	4	0.740058792317682	0.974523948990056	Breast_Carcinoma	Amplification
HNRNPU	17	3	0.740581177298355	0.974523948990056	Breast_Carcinoma	Amplification
DUSP3	18	2	0.742219929368833	0.974523948990056	Breast_Carcinoma	Amplification
TMEM199	18	2	0.743152805295287	0.974523948990056	Breast_Carcinoma	Amplification
KIF26B	16	2	0.743177393358479	0.974523948990056	Breast_Carcinoma	Amplification
EIF2S2	17	2	0.743367475455988	0.974523948990056	Breast_Carcinoma	Amplification
MYO10	18	2	0.74372844567126	0.974523948990056	Breast_Carcinoma	Amplification
RNF213	16	2	0.744196961929666	0.974523948990056	Breast_Carcinoma	Amplification
STK4	17	2	0.744545967156391	0.974523948990056	Breast_Carcinoma	Amplification
PAK2	16	4	0.744572649206496	0.974523948990056	Breast_Carcinoma	Amplification
FEM1C	18	2	0.745604528082279	0.974523948990056	Breast_Carcinoma	Amplification
SERPINH1	18	2	0.745912028360408	0.974523948990056	Breast_Carcinoma	Amplification
RRM2B	14	6	0.745947124405965	0.974523948990056	Breast_Carcinoma	Amplification
PCCA	18	2	0.746562475787163	0.974523948990056	Breast_Carcinoma	Amplification
TRIM49	15	5	0.746768037189488	0.974523948990056	Breast_Carcinoma	Amplification
NOS2	18	2	0.748515819714208	0.974523948990056	Breast_Carcinoma	Amplification
ANXA13	9	11	0.748614867737849	0.974523948990056	Breast_Carcinoma	Amplification
PAOX	16	2	0.749379243637172	0.974523948990056	Breast_Carcinoma	Amplification
STARD13	18	2	0.751132487515055	0.974523948990056	Breast_Carcinoma	Amplification
ARL16	18	2	0.751143496391356	0.974523948990056	Breast_Carcinoma	Amplification
FCGR2B	18	2	0.751484824365299	0.974523948990056	Breast_Carcinoma	Amplification
PUF60	13	7	0.752122976393255	0.974523948990056	Breast_Carcinoma	Amplification
SEC62	18	2	0.752595813151228	0.974523948990056	Breast_Carcinoma	Amplification
METTL13	17	2	0.752887912839141	0.974523948990056	Breast_Carcinoma	Amplification
UPF3A	15	4	0.753557603629242	0.974523948990056	Breast_Carcinoma	Amplification
ERN1	16	4	0.753751880538054	0.974523948990056	Breast_Carcinoma	Amplification
CBX8	16	2	0.753971805679703	0.974523948990056	Breast_Carcinoma	Amplification
OR2Y1	17	2	0.754618980511112	0.974523948990056	Breast_Carcinoma	Amplification
TREM2	17	2	0.755806650679828	0.974523948990056	Breast_Carcinoma	Amplification
KDM5A	18	2	0.756269058595411	0.974523948990056	Breast_Carcinoma	Amplification
GRB2	15	5	0.756898551717287	0.974523948990056	Breast_Carcinoma	Amplification
PIGS	18	2	0.757135327226071	0.974523948990056	Breast_Carcinoma	Amplification
ASH2L	17	2	0.757949583371769	0.974523948990056	Breast_Carcinoma	Amplification
ZCCHC3	17	2	0.758096485706372	0.974523948990056	Breast_Carcinoma	Amplification
PRPF3	16	3	0.758347613547046	0.974523948990056	Breast_Carcinoma	Amplification
RAC1	17	2	0.758618035100578	0.974523948990056	Breast_Carcinoma	Amplification
FRMD8	18	2	0.758949585056567	0.974523948990056	Breast_Carcinoma	Amplification
MPPED2	16	3	0.759106794461346	0.974523948990056	Breast_Carcinoma	Amplification
PAG1	14	5	0.759901493068557	0.974523948990056	Breast_Carcinoma	Amplification
GALR2	17	3	0.760198604616537	0.974523948990056	Breast_Carcinoma	Amplification
UNC5A	18	2	0.761590979999561	0.974523948990056	Breast_Carcinoma	Amplification
FCER1G	18	2	0.763486948579222	0.974523948990056	Breast_Carcinoma	Amplification
VPS72	17	2	0.763774732319806	0.974523948990056	Breast_Carcinoma	Amplification
SEMA6C	17	2	0.765134420873156	0.974523948990056	Breast_Carcinoma	Amplification
CLDN1	14	4	0.768734925335144	0.974523948990056	Breast_Carcinoma	Amplification
HK3	17	2	0.770195688830613	0.974523948990056	Breast_Carcinoma	Amplification
DMGDH	18	2	0.770353150094328	0.974523948990056	Breast_Carcinoma	Amplification
SDK1	16	2	0.770832750898093	0.974523948990056	Breast_Carcinoma	Amplification
CACNA1G	18	2	0.771150892423112	0.974523948990056	Breast_Carcinoma	Amplification
ATP11B	16	4	0.771471513323025	0.974523948990056	Breast_Carcinoma	Amplification
RAB37	17	3	0.771539154485561	0.974523948990056	Breast_Carcinoma	Amplification
TOP2A	18	2	0.772758698447936	0.974523948990056	Breast_Carcinoma	Amplification
POU2AF1	18	2	0.773330988794105	0.974523948990056	Breast_Carcinoma	Amplification
SEMA3A	16	2	0.77365444320095	0.974523948990056	Breast_Carcinoma	Amplification
KCNG4	17	2	0.773900228309689	0.974523948990056	Breast_Carcinoma	Amplification
KNDC1	16	2	0.77419123012525	0.974523948990056	Breast_Carcinoma	Amplification
NTNG1	17	2	0.774398971938143	0.974523948990056	Breast_Carcinoma	Amplification
SEPT9	18	2	0.774519261408458	0.974523948990056	Breast_Carcinoma	Amplification
ATAD2	8	12	0.774646215468531	0.974523948990056	Breast_Carcinoma	Amplification
NFYA	18	2	0.776716665670411	0.974523948990056	Breast_Carcinoma	Amplification
CDH12	18	2	0.778039200586457	0.974523948990056	Breast_Carcinoma	Amplification
DPF2	18	2	0.778173017920121	0.974523948990056	Breast_Carcinoma	Amplification
PRDM14	16	3	0.778772110672743	0.974523948990056	Breast_Carcinoma	Amplification
WNT7A	16	2	0.778823570112193	0.974523948990056	Breast_Carcinoma	Amplification
IDH3B	18	2	0.779068526273781	0.974523948990056	Breast_Carcinoma	Amplification
ALG3	16	4	0.7799835935375	0.974523948990056	Breast_Carcinoma	Amplification
HCN1	15	3	0.78000808022345	0.974523948990056	Breast_Carcinoma	Amplification
WISP2	16	3	0.780031577545023	0.974523948990056	Breast_Carcinoma	Amplification
CCNE2	14	6	0.780303773308652	0.974523948990056	Breast_Carcinoma	Amplification
ELK4	18	2	0.781486929286929	0.974523948990056	Breast_Carcinoma	Amplification
CHRD	16	4	0.782332454001757	0.974523948990056	Breast_Carcinoma	Amplification
DOCK9	18	2	0.782354426823928	0.974523948990056	Breast_Carcinoma	Amplification
OMD	18	2	0.783333075366108	0.974523948990056	Breast_Carcinoma	Amplification
WDR3	18	2	0.783434449118355	0.974523948990056	Breast_Carcinoma	Amplification
RAG2	16	3	0.783453309605286	0.974523948990056	Breast_Carcinoma	Amplification
HRH1	17	2	0.783714796482916	0.974523948990056	Breast_Carcinoma	Amplification
UBR5	14	6	0.786412126475008	0.974523948990056	Breast_Carcinoma	Amplification
NARS2	18	2	0.78672491546902	0.974523948990056	Breast_Carcinoma	Amplification
BCL9	16	4	0.788617988913042	0.974523948990056	Breast_Carcinoma	Amplification
TNFRSF11B	9	10	0.788725875880661	0.974523948990056	Breast_Carcinoma	Amplification
PPIL1	18	2	0.789397867718569	0.974523948990056	Breast_Carcinoma	Amplification
TNIK	15	2	0.789958774997912	0.974523948990056	Breast_Carcinoma	Amplification
HES1	15	5	0.791394025507562	0.974523948990056	Breast_Carcinoma	Amplification
L3MBTL1	17	3	0.791698441515079	0.974523948990056	Breast_Carcinoma	Amplification
DCAF10	18	2	0.792055529975625	0.974523948990056	Breast_Carcinoma	Amplification
CLDN16	16	4	0.792668630050928	0.974523948990056	Breast_Carcinoma	Amplification
STK35	18	2	0.792960080552148	0.974523948990056	Breast_Carcinoma	Amplification
SMARCE1	17	2	0.793071566443949	0.974523948990056	Breast_Carcinoma	Amplification
SIRPB1	16	4	0.793240408616158	0.974523948990056	Breast_Carcinoma	Amplification
LDHA	17	3	0.793526301004928	0.974523948990056	Breast_Carcinoma	Amplification
GPAA1	13	7	0.794327377327339	0.974523948990056	Breast_Carcinoma	Amplification
TMEM65	8	12	0.795447975797369	0.974523948990056	Breast_Carcinoma	Amplification
NTSR1	16	3	0.797278656392272	0.974523948990056	Breast_Carcinoma	Amplification
DNAJC5	17	3	0.797834399767775	0.974523948990056	Breast_Carcinoma	Amplification
DLG1	16	4	0.798212584879145	0.974523948990056	Breast_Carcinoma	Amplification
NR1I3	18	2	0.798282857003884	0.974523948990056	Breast_Carcinoma	Amplification
CRBN	17	2	0.799177931588941	0.974523948990056	Breast_Carcinoma	Amplification
EIF4A2	15	5	0.799402956026207	0.974523948990056	Breast_Carcinoma	Amplification
TMEM189	14	6	0.799976464707595	0.974523948990056	Breast_Carcinoma	Amplification
SLC16A5	16	3	0.800199728206918	0.974523948990056	Breast_Carcinoma	Amplification
PLAGL2	18	2	0.800247590109278	0.974523948990056	Breast_Carcinoma	Amplification
RPL7	17	3	0.800452988853954	0.974523948990056	Breast_Carcinoma	Amplification
GNA13	13	6	0.801062354848543	0.974523948990056	Breast_Carcinoma	Amplification
GJA5	16	4	0.801175203661266	0.974523948990056	Breast_Carcinoma	Amplification
LRRCC1	16	3	0.801193599999056	0.974523948990056	Breast_Carcinoma	Amplification
NCBP2	16	4	0.801205615752342	0.974523948990056	Breast_Carcinoma	Amplification
KCNK9	13	6	0.801671187512367	0.974523948990056	Breast_Carcinoma	Amplification
GJA8	16	4	0.801758221794472	0.974523948990056	Breast_Carcinoma	Amplification
BIRC7	17	3	0.802186166235188	0.974523948990056	Breast_Carcinoma	Amplification
CHRNA4	17	3	0.803124065497946	0.974523948990056	Breast_Carcinoma	Amplification
PPAPDC1B	17	2	0.803417258257695	0.974523948990056	Breast_Carcinoma	Amplification
IGF2BP1	17	2	0.803756281277237	0.974523948990056	Breast_Carcinoma	Amplification
PPARG	17	2	0.804099517307287	0.974523948990056	Breast_Carcinoma	Amplification
CASC1	17	2	0.804836964088736	0.974523948990056	Breast_Carcinoma	Amplification
ZBTB10	15	5	0.80485568891882	0.974523948990056	Breast_Carcinoma	Amplification
MRGPRX2	18	2	0.804926524327812	0.974523948990056	Breast_Carcinoma	Amplification
SLC1A1	16	2	0.805307508067961	0.974523948990056	Breast_Carcinoma	Amplification
PIPOX	17	2	0.805984392956962	0.974523948990056	Breast_Carcinoma	Amplification
FGFR4	16	2	0.808339824225169	0.974523948990056	Breast_Carcinoma	Amplification
MR1	17	2	0.808543958990288	0.974523948990056	Breast_Carcinoma	Amplification
MRGPRF	17	3	0.809075025960697	0.974523948990056	Breast_Carcinoma	Amplification
PKIA	16	4	0.80909625187518	0.974523948990056	Breast_Carcinoma	Amplification
LRRC34	18	2	0.809803189549792	0.974523948990056	Breast_Carcinoma	Amplification
RBM38	13	7	0.810151856020737	0.974523948990056	Breast_Carcinoma	Amplification
A1CF	18	2	0.811143864417163	0.974523948990056	Breast_Carcinoma	Amplification
LMAN2	18	2	0.811347805572384	0.974523948990056	Breast_Carcinoma	Amplification
ALKBH3	18	2	0.811559044723665	0.974523948990056	Breast_Carcinoma	Amplification
AURKA	14	6	0.81225182266421	0.974523948990056	Breast_Carcinoma	Amplification
STARD3	15	5	0.815154676754401	0.974523948990056	Breast_Carcinoma	Amplification
VPS28	12	7	0.815351391544157	0.974523948990056	Breast_Carcinoma	Amplification
PWWP2B	17	2	0.816839411666855	0.974523948990056	Breast_Carcinoma	Amplification
GHSR	18	2	0.8169021035154	0.974523948990056	Breast_Carcinoma	Amplification
KLHL38	9	11	0.816997882674274	0.974523948990056	Breast_Carcinoma	Amplification
BOP1	13	7	0.817106909910569	0.974523948990056	Breast_Carcinoma	Amplification
CNPY3	18	2	0.817522708050346	0.974523948990056	Breast_Carcinoma	Amplification
BCHE	18	2	0.818875806453946	0.974523948990056	Breast_Carcinoma	Amplification
SLPI	17	3	0.820120114743151	0.974523948990056	Breast_Carcinoma	Amplification
CPN2	15	5	0.820231803950735	0.974523948990056	Breast_Carcinoma	Amplification
BRI3	18	2	0.820790513541561	0.974523948990056	Breast_Carcinoma	Amplification
PIGX	16	4	0.82134622507058	0.974523948990056	Breast_Carcinoma	Amplification
CD300A	17	3	0.821800800460921	0.974523948990056	Breast_Carcinoma	Amplification
UNC5CL	17	2	0.822789494123167	0.974523948990056	Breast_Carcinoma	Amplification
DNAJC3	18	2	0.823969462793299	0.974523948990056	Breast_Carcinoma	Amplification
DDX27	16	4	0.824937409367155	0.974523948990056	Breast_Carcinoma	Amplification
ADCY8	11	7	0.825031951564964	0.974523948990056	Breast_Carcinoma	Amplification
TM4SF4	18	2	0.825115383723822	0.974523948990056	Breast_Carcinoma	Amplification
TRIB1	9	11	0.825177619917929	0.974523948990056	Breast_Carcinoma	Amplification
SETMAR	17	2	0.825430581703433	0.974523948990056	Breast_Carcinoma	Amplification
IRX1	17	3	0.825532590910147	0.974523948990056	Breast_Carcinoma	Amplification
XRRA1	18	2	0.826187655667387	0.974523948990056	Breast_Carcinoma	Amplification
VAPB	13	7	0.826277385692603	0.974523948990056	Breast_Carcinoma	Amplification
LRRC24	13	7	0.826293339257328	0.974523948990056	Breast_Carcinoma	Amplification
TPH1	17	2	0.826298412824332	0.974523948990056	Breast_Carcinoma	Amplification
CNGB3	14	6	0.826602510408234	0.974523948990056	Breast_Carcinoma	Amplification
RARRES1	17	2	0.827242380888123	0.974523948990056	Breast_Carcinoma	Amplification
GINS2	18	2	0.827348074836009	0.974523948990056	Breast_Carcinoma	Amplification
FABP5	15	5	0.828526760776778	0.974523948990056	Breast_Carcinoma	Amplification
ECT2	17	2	0.82931321099211	0.974523948990056	Breast_Carcinoma	Amplification
PIP4K2B	18	2	0.830405320572952	0.974523948990056	Breast_Carcinoma	Amplification
TRA2A	18	2	0.830671664562217	0.974523948990056	Breast_Carcinoma	Amplification
CFHR5	16	4	0.830726918908772	0.974523948990056	Breast_Carcinoma	Amplification
ADAM12	16	2	0.830800445236522	0.974523948990056	Breast_Carcinoma	Amplification
PDK2	18	2	0.831032361631478	0.974523948990056	Breast_Carcinoma	Amplification
GNB2L1	17	3	0.833133237441062	0.974523948990056	Breast_Carcinoma	Amplification
TEX2	16	4	0.833183757235171	0.974523948990056	Breast_Carcinoma	Amplification
ARNTL	17	2	0.833479570676715	0.974523948990056	Breast_Carcinoma	Amplification
KCNK5	18	2	0.833724244144346	0.974523948990056	Breast_Carcinoma	Amplification
PDCD1LG2	16	2	0.83387770181267	0.974523948990056	Breast_Carcinoma	Amplification
FBXW5	17	2	0.83423428806013	0.974523948990056	Breast_Carcinoma	Amplification
GUCA1C	18	2	0.834402271173978	0.974523948990056	Breast_Carcinoma	Amplification
AHCTF1	17	3	0.834483998498995	0.974523948990056	Breast_Carcinoma	Amplification
ALG10	17	2	0.835062046842131	0.974523948990056	Breast_Carcinoma	Amplification
SRSF6	17	3	0.835175962204993	0.974523948990056	Breast_Carcinoma	Amplification
EHMT1	16	2	0.835902984923187	0.974523948990056	Breast_Carcinoma	Amplification
RUNX1T1	13	7	0.83614053518117	0.974523948990056	Breast_Carcinoma	Amplification
DHX36	18	2	0.836820223024829	0.974523948990056	Breast_Carcinoma	Amplification
FGF3	15	5	0.83729038056773	0.974523948990056	Breast_Carcinoma	Amplification
RNF168	16	4	0.838017242051924	0.974523948990056	Breast_Carcinoma	Amplification
MYBL2	17	3	0.841630972519305	0.974523948990056	Breast_Carcinoma	Amplification
CALCOCO2	18	2	0.841661170478665	0.974523948990056	Breast_Carcinoma	Amplification
RNF43	17	3	0.843902438501181	0.974523948990056	Breast_Carcinoma	Amplification
LRRC31	17	2	0.84425355635344	0.974523948990056	Breast_Carcinoma	Amplification
PEX6	18	2	0.844307741572705	0.974523948990056	Breast_Carcinoma	Amplification
MIEN1	15	5	0.844550429433066	0.974523948990056	Breast_Carcinoma	Amplification
RIPK2	13	7	0.845242444976714	0.974523948990056	Breast_Carcinoma	Amplification
FAM91A1	9	11	0.845261262739807	0.974523948990056	Breast_Carcinoma	Amplification
GPR25	18	2	0.845830585093726	0.974523948990056	Breast_Carcinoma	Amplification
SERTM1	18	2	0.846486350130584	0.974523948990056	Breast_Carcinoma	Amplification
CCNA1	17	2	0.846593414217025	0.974523948990056	Breast_Carcinoma	Amplification
KIAA2018	16	2	0.846933027566833	0.974523948990056	Breast_Carcinoma	Amplification
UIMC1	18	2	0.847329535825135	0.974523948990056	Breast_Carcinoma	Amplification
SQLE	8	11	0.84782975189208	0.974523948990056	Breast_Carcinoma	Amplification
NAT10	16	3	0.847847592926691	0.974523948990056	Breast_Carcinoma	Amplification
PI4KB	18	2	0.848440716571635	0.974523948990056	Breast_Carcinoma	Amplification
GHRL	17	2	0.848767769631221	0.974523948990056	Breast_Carcinoma	Amplification
SUPT6H	18	2	0.84924733770238	0.974523948990056	Breast_Carcinoma	Amplification
MLF1	18	2	0.849344201861336	0.974523948990056	Breast_Carcinoma	Amplification
PRMT3	18	2	0.849801409502119	0.974523948990056	Breast_Carcinoma	Amplification
NBN	12	8	0.850804279392535	0.974523948990056	Breast_Carcinoma	Amplification
ABCC4	18	2	0.851419234682116	0.974523948990056	Breast_Carcinoma	Amplification
ATP13A4	15	5	0.851446636508534	0.974523948990056	Breast_Carcinoma	Amplification
RAB20	17	2	0.852060074390329	0.974523948990056	Breast_Carcinoma	Amplification
IKZF3	14	5	0.852680130882569	0.974523948990056	Breast_Carcinoma	Amplification
TFAP2A	18	2	0.853710347294393	0.974523948990056	Breast_Carcinoma	Amplification
OR2L3	18	2	0.853843973932211	0.974523948990056	Breast_Carcinoma	Amplification
CHD1L	15	4	0.85406801756916	0.974523948990056	Breast_Carcinoma	Amplification
KIAA0195	14	5	0.854798238688861	0.974523948990056	Breast_Carcinoma	Amplification
TPP2	16	3	0.855051654058217	0.974523948990056	Breast_Carcinoma	Amplification
FANCF	17	2	0.856139924320443	0.974523948990056	Breast_Carcinoma	Amplification
DHX40	16	4	0.858055379914824	0.974523948990056	Breast_Carcinoma	Amplification
TFG	18	2	0.858115627233159	0.974523948990056	Breast_Carcinoma	Amplification
RASGEF1C	18	2	0.858790831859585	0.974523948990056	Breast_Carcinoma	Amplification
CDC27	17	2	0.860289401015391	0.974523948990056	Breast_Carcinoma	Amplification
ASXL1	18	2	0.86034900587146	0.974523948990056	Breast_Carcinoma	Amplification
FANK1	16	2	0.860441683287192	0.974523948990056	Breast_Carcinoma	Amplification
FAM83H	13	7	0.860577050689427	0.974523948990056	Breast_Carcinoma	Amplification
PHTF1	17	3	0.861589415249206	0.974523948990056	Breast_Carcinoma	Amplification
DCAF4L2	13	7	0.861665880590848	0.974523948990056	Breast_Carcinoma	Amplification
MPP3	18	2	0.862139677450551	0.974523948990056	Breast_Carcinoma	Amplification
FTSJ3	16	4	0.86267688935584	0.974523948990056	Breast_Carcinoma	Amplification
LRBA	16	2	0.862846863187258	0.974523948990056	Breast_Carcinoma	Amplification
PDE3A	16	2	0.862921731085791	0.974523948990056	Breast_Carcinoma	Amplification
CDH17	14	6	0.863666402570242	0.974523948990056	Breast_Carcinoma	Amplification
TMTC4	17	2	0.863738056669508	0.974523948990056	Breast_Carcinoma	Amplification
GRK1	14	4	0.865302557107683	0.974523948990056	Breast_Carcinoma	Amplification
KLHL20	17	2	0.865649268062754	0.974523948990056	Breast_Carcinoma	Amplification
CACNA2D1	18	2	0.866712587222963	0.974523948990056	Breast_Carcinoma	Amplification
OR2M3	18	2	0.867378428815722	0.974523948990056	Breast_Carcinoma	Amplification
TNRC6C	18	2	0.867680484040207	0.974523948990056	Breast_Carcinoma	Amplification
PIK3CB	18	2	0.867970158506134	0.974523948990056	Breast_Carcinoma	Amplification
POU2F1	18	2	0.868975489477243	0.974523948990056	Breast_Carcinoma	Amplification
JMJD6	18	2	0.869386438303144	0.974523948990056	Breast_Carcinoma	Amplification
SDC2	13	7	0.869868446079286	0.974523948990056	Breast_Carcinoma	Amplification
APOA2	18	2	0.870244597367896	0.974523948990056	Breast_Carcinoma	Amplification
RFX3	17	2	0.871097051591733	0.974523948990056	Breast_Carcinoma	Amplification
KCNQ2	16	3	0.871569749605637	0.974523948990056	Breast_Carcinoma	Amplification
CA3	14	6	0.871778422278156	0.974523948990056	Breast_Carcinoma	Amplification
MAP3K11	18	2	0.874192451103815	0.974523948990056	Breast_Carcinoma	Amplification
MTMR14	17	2	0.874202247419775	0.974523948990056	Breast_Carcinoma	Amplification
PTF1A	18	2	0.874972826523267	0.974523948990056	Breast_Carcinoma	Amplification
FGFR1	17	2	0.876018864913105	0.974523948990056	Breast_Carcinoma	Amplification
TRAT1	17	2	0.876844523722104	0.974523948990056	Breast_Carcinoma	Amplification
CA10	18	2	0.877619462876818	0.974523948990056	Breast_Carcinoma	Amplification
KIF18A	16	4	0.880134915536761	0.974523948990056	Breast_Carcinoma	Amplification
EIF3H	10	10	0.880426611247804	0.974523948990056	Breast_Carcinoma	Amplification
CD7	18	2	0.880931911558589	0.974523948990056	Breast_Carcinoma	Amplification
LSG1	15	5	0.881216204506356	0.974523948990056	Breast_Carcinoma	Amplification
MIOS	18	2	0.881555707913987	0.974523948990056	Breast_Carcinoma	Amplification
COL14A1	10	10	0.88231179281417	0.974523948990056	Breast_Carcinoma	Amplification
NEK7	16	4	0.882611475983966	0.974523948990056	Breast_Carcinoma	Amplification
KCNQ3	10	6	0.882988773001597	0.974523948990056	Breast_Carcinoma	Amplification
TM4SF18	17	3	0.883110614341531	0.974523948990056	Breast_Carcinoma	Amplification
PTK2	14	6	0.88471310455112	0.974523948990056	Breast_Carcinoma	Amplification
LRRN1	17	2	0.88596582634789	0.974523948990056	Breast_Carcinoma	Amplification
GRM7	17	2	0.886209138127533	0.974523948990056	Breast_Carcinoma	Amplification
C11orf24	17	3	0.88660560261318	0.974523948990056	Breast_Carcinoma	Amplification
PTPN12	17	2	0.887707040700856	0.974523948990056	Breast_Carcinoma	Amplification
ACAP2	16	4	0.889528512883871	0.974523948990056	Breast_Carcinoma	Amplification
PRKG1	17	2	0.88983230490485	0.974523948990056	Breast_Carcinoma	Amplification
NSF	18	2	0.889841120490168	0.974523948990056	Breast_Carcinoma	Amplification
CLDN10	18	2	0.890069353049644	0.974523948990056	Breast_Carcinoma	Amplification
HTR3C	16	4	0.890402961583583	0.974523948990056	Breast_Carcinoma	Amplification
JAK2	16	2	0.891079870923406	0.974523948990056	Breast_Carcinoma	Amplification
EIF4G1	15	4	0.891585324659001	0.974523948990056	Breast_Carcinoma	Amplification
REM1	18	2	0.893025100992982	0.974523948990056	Breast_Carcinoma	Amplification
NADSYN1	17	3	0.893110113724979	0.974523948990056	Breast_Carcinoma	Amplification
FH	18	2	0.893855938125757	0.974523948990056	Breast_Carcinoma	Amplification
KIAA0100	18	2	0.89391768795701	0.974523948990056	Breast_Carcinoma	Amplification
NAA50	18	2	0.89418610764191	0.974523948990056	Breast_Carcinoma	Amplification
NDUFB5	16	4	0.895865541785732	0.974523948990056	Breast_Carcinoma	Amplification
LYNX1	13	7	0.896069635394736	0.974523948990056	Breast_Carcinoma	Amplification
KLHL7	18	2	0.896123731763171	0.974523948990056	Breast_Carcinoma	Amplification
CYP2E1	15	3	0.89635876974033	0.974523948990056	Breast_Carcinoma	Amplification
LAMA5	16	3	0.896422266641068	0.974523948990056	Breast_Carcinoma	Amplification
RECQL4	13	7	0.896837645810555	0.974523948990056	Breast_Carcinoma	Amplification
POLDIP2	18	2	0.897968237951614	0.974523948990056	Breast_Carcinoma	Amplification
FABP9	15	5	0.898021548430303	0.974523948990056	Breast_Carcinoma	Amplification
SCGB3A1	18	2	0.8987724618546	0.974523948990056	Breast_Carcinoma	Amplification
CUL4A	14	4	0.900925422555123	0.974523948990056	Breast_Carcinoma	Amplification
PRKAR1A	15	5	0.900941312822872	0.974523948990056	Breast_Carcinoma	Amplification
GABRB3	18	2	0.901154026562414	0.974523948990056	Breast_Carcinoma	Amplification
PSMD12	15	5	0.901523307356314	0.974523948990056	Breast_Carcinoma	Amplification
FOXK1	17	2	0.902723258059104	0.974523948990056	Breast_Carcinoma	Amplification
CYGB	17	3	0.903303369411745	0.974523948990056	Breast_Carcinoma	Amplification
TRIP13	14	5	0.903982507551675	0.974523948990056	Breast_Carcinoma	Amplification
CD300LG	18	2	0.904191185449693	0.974523948990056	Breast_Carcinoma	Amplification
PSMD2	16	4	0.904515495667544	0.974523948990056	Breast_Carcinoma	Amplification
WHSC1L1	16	2	0.90477409173621	0.974523948990056	Breast_Carcinoma	Amplification
GNGT2	18	2	0.906358791519011	0.975521344650912	Breast_Carcinoma	Amplification
CSTF1	13	6	0.907256818542542	0.975778756907411	Breast_Carcinoma	Amplification
TM9SF2	17	2	0.909542018540961	0.976734204409309	Breast_Carcinoma	Amplification
PDE3B	17	2	0.910647193244682	0.976734204409309	Breast_Carcinoma	Amplification
ETV4	18	2	0.911624642173117	0.976734204409309	Breast_Carcinoma	Amplification
RRAS2	18	2	0.912169764743746	0.976734204409309	Breast_Carcinoma	Amplification
CACNB1	17	3	0.913024466311432	0.976734204409309	Breast_Carcinoma	Amplification
RAI14	16	4	0.915316758727541	0.976734204409309	Breast_Carcinoma	Amplification
ARHGAP39	12	7	0.917455391982496	0.976734204409309	Breast_Carcinoma	Amplification
ILDR1	18	2	0.917575735454293	0.976734204409309	Breast_Carcinoma	Amplification
F13B	16	4	0.918241885017626	0.976734204409309	Breast_Carcinoma	Amplification
PLEKHF1	18	2	0.918244895864093	0.976734204409309	Breast_Carcinoma	Amplification
BHLHE22	16	3	0.918778774418975	0.976734204409309	Breast_Carcinoma	Amplification
COL22A1	10	6	0.920258650582892	0.976734204409309	Breast_Carcinoma	Amplification
MED24	16	4	0.920551685268923	0.976734204409309	Breast_Carcinoma	Amplification
PHC3	18	2	0.920700360482668	0.976734204409309	Breast_Carcinoma	Amplification
MIF4GD	17	3	0.921054971146147	0.976734204409309	Breast_Carcinoma	Amplification
ARL8B	17	2	0.921518134459773	0.976734204409309	Breast_Carcinoma	Amplification
IRS2	17	2	0.921736715668004	0.976734204409309	Breast_Carcinoma	Amplification
TFEB	17	3	0.921832278439525	0.976734204409309	Breast_Carcinoma	Amplification
RFWD3	17	2	0.922606579177493	0.976734204409309	Breast_Carcinoma	Amplification
TMEM207	16	4	0.922758444236628	0.976734204409309	Breast_Carcinoma	Amplification
CD247	18	2	0.92303804281309	0.976734204409309	Breast_Carcinoma	Amplification
OPA1	15	5	0.923232936077617	0.976734204409309	Breast_Carcinoma	Amplification
GPR52	18	2	0.923361451186107	0.976734204409309	Breast_Carcinoma	Amplification
RNF8	18	2	0.92397341011306	0.976734204409309	Breast_Carcinoma	Amplification
TUBGCP3	16	2	0.927062375879524	0.979046870265197	Breast_Carcinoma	Amplification
CFHR4	16	4	0.927483294383572	0.979046870265197	Breast_Carcinoma	Amplification
BIRC5	18	2	0.929581668729253	0.979516625667981	Breast_Carcinoma	Amplification
TREML4	18	2	0.929828046948039	0.979516625667981	Breast_Carcinoma	Amplification
FBXO3	16	3	0.930961451509584	0.979516625667981	Breast_Carcinoma	Amplification
SEZ6	18	2	0.932630993783878	0.979516625667981	Breast_Carcinoma	Amplification
OR2T1	18	2	0.932853999789316	0.979516625667981	Breast_Carcinoma	Amplification
ETV1	18	2	0.933527907064351	0.979516625667981	Breast_Carcinoma	Amplification
PDGFA	18	2	0.933745475078848	0.979516625667981	Breast_Carcinoma	Amplification
TMEM55A	13	7	0.934101068638713	0.979516625667981	Breast_Carcinoma	Amplification
NOL11	15	5	0.934326602345536	0.979516625667981	Breast_Carcinoma	Amplification
OR2T5	18	2	0.934542195860133	0.979516625667981	Breast_Carcinoma	Amplification
LTC4S	18	2	0.937871444342376	0.982310897504284	Breast_Carcinoma	Amplification
TMEM44	14	6	0.939110616772188	0.982660239660255	Breast_Carcinoma	Amplification
OGG1	17	2	0.940080523982093	0.982660239660255	Breast_Carcinoma	Amplification
CLTC	14	5	0.940986871408539	0.982660239660255	Breast_Carcinoma	Amplification
NFE2L2	18	2	0.941728018610817	0.982660239660255	Breast_Carcinoma	Amplification
EDF1	18	2	0.942285651149548	0.982660239660255	Breast_Carcinoma	Amplification
KL	18	2	0.942365328107314	0.982660239660255	Breast_Carcinoma	Amplification
EPHA5	15	2	0.942849561483608	0.982660239660255	Breast_Carcinoma	Amplification
SLC1A2	17	3	0.945688360704114	0.984703728931797	Breast_Carcinoma	Amplification
OVOL1	18	2	0.946140044746757	0.984703728931797	Breast_Carcinoma	Amplification
SESN1	18	2	0.947479744236509	0.985002859139386	Breast_Carcinoma	Amplification
GTF2H1	17	3	0.947757646369767	0.985002859139386	Breast_Carcinoma	Amplification
FRY	16	2	0.948996831280685	0.985210344356456	Breast_Carcinoma	Amplification
COX4I2	17	2	0.949491864196262	0.985210344356456	Breast_Carcinoma	Amplification
MYT1	17	3	0.951108258256535	0.985210344356456	Breast_Carcinoma	Amplification
MED1	16	3	0.951385534356974	0.985210344356456	Breast_Carcinoma	Amplification
KCNE3	18	2	0.952462074976204	0.985210344356456	Breast_Carcinoma	Amplification
ITGB4	15	4	0.954387017298509	0.985210344356456	Breast_Carcinoma	Amplification
SOX9	18	2	0.954578708020885	0.985210344356456	Breast_Carcinoma	Amplification
SLC16A3	16	3	0.95508905008157	0.985210344356456	Breast_Carcinoma	Amplification
URI1	18	2	0.955215795208907	0.985210344356456	Breast_Carcinoma	Amplification
CDC6	18	2	0.955471429830474	0.985210344356456	Breast_Carcinoma	Amplification
TANC2	16	4	0.956047958938002	0.985210344356456	Breast_Carcinoma	Amplification
ACTL6A	16	4	0.958289724159915	0.985210344356456	Breast_Carcinoma	Amplification
ASPN	18	2	0.958309760164446	0.985210344356456	Breast_Carcinoma	Amplification
TSNARE1	14	6	0.958370868330639	0.985210344356456	Breast_Carcinoma	Amplification
VMP1	15	5	0.959141860142516	0.985210344356456	Breast_Carcinoma	Amplification
CRCT1	18	2	0.959172101130191	0.985210344356456	Breast_Carcinoma	Amplification
LRTM2	18	2	0.959266250210675	0.985210344356456	Breast_Carcinoma	Amplification
TFRC	16	4	0.960918294053693	0.98574353107712	Breast_Carcinoma	Amplification
TONSL	12	7	0.961391166188973	0.98574353107712	Breast_Carcinoma	Amplification
SHB	17	2	0.961782175831491	0.98574353107712	Breast_Carcinoma	Amplification
IL6	18	2	0.963562581452953	0.986885327200432	Breast_Carcinoma	Amplification
OPN3	18	2	0.964481189957147	0.987143498497951	Breast_Carcinoma	Amplification
CDH6	17	3	0.967016713981239	0.988299230163739	Breast_Carcinoma	Amplification
CLNS1A	18	2	0.967157755606589	0.988299230163739	Breast_Carcinoma	Amplification
E2F8	17	2	0.967888466069172	0.988299230163739	Breast_Carcinoma	Amplification
ACCSL	18	2	0.968279664394048	0.988299230163739	Breast_Carcinoma	Amplification
PTK6	17	3	0.970009200910757	0.989382662912418	Breast_Carcinoma	Amplification
KIF19	16	3	0.97109402907636	0.989770754663823	Breast_Carcinoma	Amplification
RSPO2	11	9	0.972003073992846	0.989770754663823	Breast_Carcinoma	Amplification
BCCIP	17	2	0.972394630679178	0.989770754663823	Breast_Carcinoma	Amplification
SLC10A2	17	3	0.973806244593466	0.990420877943332	Breast_Carcinoma	Amplification
UBE2D1	17	2	0.974382419447339	0.990420877943332	Breast_Carcinoma	Amplification
KAT7	17	3	0.97538121081296	0.990420877943332	Breast_Carcinoma	Amplification
SCRT1	13	7	0.975838681950689	0.990420877943332	Breast_Carcinoma	Amplification
OR2M7	18	2	0.976449362108864	0.990420877943332	Breast_Carcinoma	Amplification
EHF	16	4	0.977157121672663	0.990420877943332	Breast_Carcinoma	Amplification
EIF4A3	17	3	0.977714600643586	0.990420877943332	Breast_Carcinoma	Amplification
DUSP10	18	2	0.979852629146669	0.991313067512689	Breast_Carcinoma	Amplification
MME	18	2	0.979934051882901	0.991313067512689	Breast_Carcinoma	Amplification
TUBGCP2	17	2	0.980955126142662	0.991668629226814	Breast_Carcinoma	Amplification
ARHGAP30	17	2	0.981817598619477	0.991863481279294	Breast_Carcinoma	Amplification
NCOA5	16	3	0.982976284298751	0.992357107734459	Breast_Carcinoma	Amplification
MUC20	13	7	0.984951107493006	0.993673426564811	Breast_Carcinoma	Amplification
SRSF1	17	3	0.985690358630425	0.993742288040612	Breast_Carcinoma	Amplification
PSMC5	16	4	0.987262908865412	0.994340848901817	Breast_Carcinoma	Amplification
SLC1A3	16	4	0.987626866127328	0.994340848901817	Breast_Carcinoma	Amplification
LDLRAD3	17	3	0.990079479081745	0.996132954157653	Breast_Carcinoma	Amplification
C8orf33	13	7	0.99137925532128	0.996763528262604	Breast_Carcinoma	Amplification
OR2T12	17	2	0.993818575836746	0.998445567071532	Breast_Carcinoma	Amplification
EXT1	9	10	0.994400547893659	0.998445567071532	Breast_Carcinoma	Amplification
FGF10	18	2	0.99580655817974	0.999179886628859	Breast_Carcinoma	Amplification
MED30	10	10	0.99775902171603	0.999954566378801	Breast_Carcinoma	Amplification
PTPN1	12	7	0.998026283751512	0.999954566378801	Breast_Carcinoma	Amplification
YWHAZ	13	6	0.998729323513532	0.999954566378801	Breast_Carcinoma	Amplification
RAE1	13	7	0.999318120234553	0.999954566378801	Breast_Carcinoma	Amplification
CCDC47	15	4	0.999954566378801	0.999954566378801	Breast_Carcinoma	Amplification
PHTF1	5	2	0.000149571397668411	0.0225852810479301	CNS_Glioma	Amplification
PHGDH	4	3	0.00565405096449899	0.292259556573869	CNS_Glioma	Amplification
NRAS	3	3	0.00817084198178921	0.292259556573869	CNS_Glioma	Amplification
TBX15	4	3	0.00861833475881141	0.292259556573869	CNS_Glioma	Amplification
TRIM33	4	2	0.00967746876072414	0.292259556573869	CNS_Glioma	Amplification
RHOC	4	3	0.0133658361751992	0.311667925701479	CNS_Glioma	Amplification
NHLH2	4	3	0.0144481819861613	0.311667925701479	CNS_Glioma	Amplification
HIPK1	5	2	0.0289101172178074	0.425174929086121	CNS_Glioma	Amplification
ADAM30	4	3	0.0303024868203285	0.425174929086121	CNS_Glioma	Amplification
TTF2	4	3	0.0316787359006763	0.425174929086121	CNS_Glioma	Amplification
WDR77	5	2	0.0330441782269557	0.425174929086121	CNS_Glioma	Amplification
CD2	4	3	0.0337887360863143	0.425174929086121	CNS_Glioma	Amplification
BMPER	5	2	0.0369283897514076	0.428937450189426	CNS_Glioma	Amplification
ATP1A1	4	3	0.0840851547865696	0.88860036986319	CNS_Glioma	Amplification
LRIG2	4	3	0.0882715599201845	0.88860036986319	CNS_Glioma	Amplification
MUC20	5	2	0.106092840522916	0.964286998080205	CNS_Glioma	Amplification
KCNMB3	5	2	0.113158605697335	0.964286998080205	CNS_Glioma	Amplification
CLCN2	5	2	0.128153884120839	0.964286998080205	CNS_Glioma	Amplification
MAGEF1	5	2	0.135068477693073	0.964286998080205	CNS_Glioma	Amplification
TRA2A	5	2	0.150485565985579	0.964286998080205	CNS_Glioma	Amplification
VTCN1	4	3	0.157230863037471	0.964286998080205	CNS_Glioma	Amplification
PTGFRN	4	3	0.165766495757473	0.964286998080205	CNS_Glioma	Amplification
RAP1A	5	2	0.17578165132336	0.964286998080205	CNS_Glioma	Amplification
DRAM2	5	2	0.179693430607621	0.964286998080205	CNS_Glioma	Amplification
NOTCH2	4	3	0.180841796732068	0.964286998080205	CNS_Glioma	Amplification
SOX2	5	2	0.187899316300878	0.964286998080205	CNS_Glioma	Amplification
VANGL1	4	3	0.195350510652431	0.964286998080205	CNS_Glioma	Amplification
WDR3	4	3	0.209182037232247	0.964286998080205	CNS_Glioma	Amplification
CAMK2B	5	2	0.211857595383808	0.964286998080205	CNS_Glioma	Amplification
VAPB	5	2	0.218846304940943	0.964286998080205	CNS_Glioma	Amplification
RAB22A	5	2	0.226236051951648	0.964286998080205	CNS_Glioma	Amplification
FKBP14	5	2	0.226403687000985	0.964286998080205	CNS_Glioma	Amplification
ABCB5	5	2	0.251288447325919	0.964286998080205	CNS_Glioma	Amplification
EIF4G1	5	2	0.264554445620678	0.964286998080205	CNS_Glioma	Amplification
TAX1BP1	4	2	0.268444245586501	0.964286998080205	CNS_Glioma	Amplification
POLM	5	2	0.270498903174034	0.964286998080205	CNS_Glioma	Amplification
KCND3	5	2	0.277660472432255	0.964286998080205	CNS_Glioma	Amplification
NDUFB5	5	2	0.278776114769612	0.964286998080205	CNS_Glioma	Amplification
KLHL6	5	2	0.290314031101895	0.964286998080205	CNS_Glioma	Amplification
CD36	5	2	0.295715077700812	0.964286998080205	CNS_Glioma	Amplification
NEUROD6	5	2	0.30089432445318	0.964286998080205	CNS_Glioma	Amplification
HECW1	5	2	0.308175635809285	0.964286998080205	CNS_Glioma	Amplification
GCK	5	2	0.335816420619535	0.964286998080205	CNS_Glioma	Amplification
CSDE1	4	3	0.34837925141508	0.964286998080205	CNS_Glioma	Amplification
FGL2	5	2	0.358350735927097	0.964286998080205	CNS_Glioma	Amplification
APCDD1L	5	2	0.359374022425602	0.964286998080205	CNS_Glioma	Amplification
DDX56	5	2	0.366069293490141	0.964286998080205	CNS_Glioma	Amplification
EPHB3	5	2	0.409885771438619	0.964286998080205	CNS_Glioma	Amplification
TNS3	5	2	0.410260907068898	0.964286998080205	CNS_Glioma	Amplification
NLGN1	5	2	0.413016667122742	0.964286998080205	CNS_Glioma	Amplification
ADORA3	5	2	0.420918215204722	0.964286998080205	CNS_Glioma	Amplification
OR2T11	4	3	0.428179391724929	0.964286998080205	CNS_Glioma	Amplification
DNAJC19	5	2	0.430568658794948	0.964286998080205	CNS_Glioma	Amplification
WNT2B	5	2	0.445723200197238	0.964286998080205	CNS_Glioma	Amplification
MPP6	4	3	0.445810023534136	0.964286998080205	CNS_Glioma	Amplification
GPR141	5	2	0.446571145505234	0.964286998080205	CNS_Glioma	Amplification
HOXA9	5	2	0.453245954122127	0.964286998080205	CNS_Glioma	Amplification
USP13	5	2	0.461615887824917	0.964286998080205	CNS_Glioma	Amplification
CHN2	5	2	0.46279058617783	0.964286998080205	CNS_Glioma	Amplification
MAP3K13	5	2	0.46337437972375	0.964286998080205	CNS_Glioma	Amplification
ITGB8	5	2	0.478589516334804	0.964286998080205	CNS_Glioma	Amplification
PSMD2	5	2	0.484191951488948	0.964286998080205	CNS_Glioma	Amplification
HTR3D	5	2	0.501152626393019	0.964286998080205	CNS_Glioma	Amplification
CDK13	5	2	0.50161242731196	0.964286998080205	CNS_Glioma	Amplification
PTPN12	5	2	0.504251639657878	0.964286998080205	CNS_Glioma	Amplification
KBTBD2	5	2	0.51027301540332	0.964286998080205	CNS_Glioma	Amplification
SENP2	4	2	0.520399040100031	0.964286998080205	CNS_Glioma	Amplification
ECE2	5	2	0.524277738931001	0.964286998080205	CNS_Glioma	Amplification
RALA	5	2	0.536337682386565	0.964286998080205	CNS_Glioma	Amplification
ADCY1	5	2	0.539857818728786	0.964286998080205	CNS_Glioma	Amplification
HMGCS2	4	3	0.545012109288208	0.964286998080205	CNS_Glioma	Amplification
PIK3CA	5	2	0.561549644913362	0.964286998080205	CNS_Glioma	Amplification
HTR3E	5	2	0.565405015996656	0.964286998080205	CNS_Glioma	Amplification
KLHL24	5	2	0.567632508052586	0.964286998080205	CNS_Glioma	Amplification
IL6	5	2	0.567977684860927	0.964286998080205	CNS_Glioma	Amplification
VPS41	5	2	0.571307452640361	0.964286998080205	CNS_Glioma	Amplification
PDE1C	5	2	0.593997039802576	0.964286998080205	CNS_Glioma	Amplification
ABCA13	3	2	0.595372513695677	0.964286998080205	CNS_Glioma	Amplification
GNAI1	5	2	0.598398567925788	0.964286998080205	CNS_Glioma	Amplification
PARL	5	2	0.615342437829734	0.964286998080205	CNS_Glioma	Amplification
SFRP4	5	2	0.61786048224166	0.964286998080205	CNS_Glioma	Amplification
EEPD1	5	2	0.621850977219806	0.964286998080205	CNS_Glioma	Amplification
DCLRE1B	5	2	0.630142911233628	0.964286998080205	CNS_Glioma	Amplification
FERD3L	5	2	0.639176187816821	0.964286998080205	CNS_Glioma	Amplification
LAMP3	5	2	0.646614936428984	0.964286998080205	CNS_Glioma	Amplification
HOXA10	5	2	0.670814601440668	0.964286998080205	CNS_Glioma	Amplification
HTR3C	5	2	0.677238778046885	0.964286998080205	CNS_Glioma	Amplification
FAM46C	4	3	0.677328345353915	0.964286998080205	CNS_Glioma	Amplification
RAPGEF5	5	2	0.681934841541843	0.964286998080205	CNS_Glioma	Amplification
HOXA5	5	2	0.685120704020184	0.964286998080205	CNS_Glioma	Amplification
GPNMB	5	2	0.686982418314779	0.964286998080205	CNS_Glioma	Amplification
JAZF1	5	2	0.688763394580898	0.964286998080205	CNS_Glioma	Amplification
SP4	5	2	0.69154396353773	0.964286998080205	CNS_Glioma	Amplification
UBE2D4	5	2	0.696577557429551	0.964286998080205	CNS_Glioma	Amplification
CPVL	5	2	0.69701367820279	0.964286998080205	CNS_Glioma	Amplification
HGF	5	2	0.698162473235465	0.964286998080205	CNS_Glioma	Amplification
EVX1	5	2	0.711058896875228	0.964286998080205	CNS_Glioma	Amplification
GNB4	5	2	0.712557216550775	0.964286998080205	CNS_Glioma	Amplification
FIGNL1	5	2	0.714324534762715	0.964286998080205	CNS_Glioma	Amplification
HUS1	5	2	0.715614627539052	0.964286998080205	CNS_Glioma	Amplification
KCNMB2	5	2	0.727907993156683	0.964286998080205	CNS_Glioma	Amplification
HOXA13	5	2	0.73033104102471	0.964286998080205	CNS_Glioma	Amplification
PDE4DIP	4	3	0.730802268299821	0.964286998080205	CNS_Glioma	Amplification
MFN1	5	2	0.7318426507284	0.964286998080205	CNS_Glioma	Amplification
HOXA3	5	2	0.734629992808048	0.964286998080205	CNS_Glioma	Amplification
GRB10	5	2	0.735951370820442	0.964286998080205	CNS_Glioma	Amplification
POLD2	5	2	0.740610375559408	0.964286998080205	CNS_Glioma	Amplification
TRA2B	5	2	0.742844802972661	0.964286998080205	CNS_Glioma	Amplification
IGSF3	4	3	0.743717222063628	0.964286998080205	CNS_Glioma	Amplification
FKBP9	5	2	0.757869247728851	0.964286998080205	CNS_Glioma	Amplification
CD101	4	3	0.760102046875137	0.964286998080205	CNS_Glioma	Amplification
WARS2	4	3	0.765083531194913	0.964286998080205	CNS_Glioma	Amplification
SEMA3C	5	2	0.784964290088738	0.964286998080205	CNS_Glioma	Amplification
AP2M1	3	2	0.790095688399438	0.964286998080205	CNS_Glioma	Amplification
ABCF3	5	2	0.791577965021839	0.964286998080205	CNS_Glioma	Amplification
TBX20	5	2	0.797737200749252	0.964286998080205	CNS_Glioma	Amplification
LIPH	5	2	0.807022026998711	0.964286998080205	CNS_Glioma	Amplification
STK17A	5	2	0.812074830139724	0.964286998080205	CNS_Glioma	Amplification
DDX20	5	2	0.815761911784414	0.964286998080205	CNS_Glioma	Amplification
MCF2L2	5	2	0.815975486301364	0.964286998080205	CNS_Glioma	Amplification
HOXA2	5	2	0.829596978629547	0.964286998080205	CNS_Glioma	Amplification
HDAC9	5	2	0.830408701674954	0.964286998080205	CNS_Glioma	Amplification
REG4	4	3	0.839679034188217	0.964286998080205	CNS_Glioma	Amplification
ATP11B	5	2	0.851221540474365	0.964286998080205	CNS_Glioma	Amplification
HOXA1	4	2	0.852181712586026	0.964286998080205	CNS_Glioma	Amplification
IGF2BP2	5	2	0.853865177892173	0.964286998080205	CNS_Glioma	Amplification
CHRD	5	2	0.86191037493237	0.964286998080205	CNS_Glioma	Amplification
ABCC5	5	2	0.865584618961631	0.964286998080205	CNS_Glioma	Amplification
ACTL6A	5	2	0.868860075664634	0.964286998080205	CNS_Glioma	Amplification
HNRNPA2B1	4	3	0.874922803385371	0.964286998080205	CNS_Glioma	Amplification
ALG3	5	2	0.876272053236507	0.964286998080205	CNS_Glioma	Amplification
PGAM2	5	2	0.876431002580745	0.964286998080205	CNS_Glioma	Amplification
OGDH	5	2	0.8849382332783	0.964286998080205	CNS_Glioma	Amplification
NPSR1	5	2	0.888404652756288	0.964286998080205	CNS_Glioma	Amplification
PURB	5	2	0.903169571779289	0.964286998080205	CNS_Glioma	Amplification
STK31	5	2	0.909465631688384	0.964286998080205	CNS_Glioma	Amplification
KLHL7	4	2	0.914076055601562	0.964286998080205	CNS_Glioma	Amplification
HOXA11	5	2	0.914722548368659	0.964286998080205	CNS_Glioma	Amplification
TMEM41A	5	2	0.91627172976759	0.964286998080205	CNS_Glioma	Amplification
HOXA6	5	2	0.923233819300294	0.964286998080205	CNS_Glioma	Amplification
EHHADH	5	2	0.925190141306286	0.964286998080205	CNS_Glioma	Amplification
GLI3	4	2	0.925470111079084	0.964286998080205	CNS_Glioma	Amplification
HERPUD2	5	2	0.928530845558934	0.964286998080205	CNS_Glioma	Amplification
HOXA7	5	2	0.936691014169731	0.964286998080205	CNS_Glioma	Amplification
CBX3	4	3	0.943140048922405	0.964286998080205	CNS_Glioma	Amplification
HOXA4	5	2	0.944677237076482	0.964286998080205	CNS_Glioma	Amplification
TWIST1	5	2	0.947300377328019	0.964286998080205	CNS_Glioma	Amplification
AHR	5	2	0.955780308705643	0.964286998080205	CNS_Glioma	Amplification
IGF2BP3	5	2	0.959712864517763	0.964286998080205	CNS_Glioma	Amplification
OR2T10	4	3	0.96366653860148	0.964286998080205	CNS_Glioma	Amplification
IKZF1	5	2	0.964286998080205	0.964286998080205	CNS_Glioma	Amplification
FCGR2B	6	2	0.00325846870336961	0.433376337548159	CNS_Glioma_HighGrade	Amplification
AHR	6	2	0.00663178988900673	0.441014027618947	CNS_Glioma_HighGrade	Amplification
MEOX2	6	2	0.0112604399169153	0.444104726493879	CNS_Glioma_HighGrade	Amplification
ZDHHC19	6	2	0.0133565331276354	0.444104726493879	CNS_Glioma_HighGrade	Amplification
ETV1	6	2	0.0198672544705332	0.528468968916182	CNS_Glioma_HighGrade	Amplification
DGKB	5	2	0.0277966353554439	0.616158750379007	CNS_Glioma_HighGrade	Amplification
LANCL2	6	2	0.0679940917753101	0.936096987164948	CNS_Glioma_HighGrade	Amplification
EGFR	4	3	0.0837921091111312	0.936096987164948	CNS_Glioma_HighGrade	Amplification
RTP1	6	2	0.103248331515871	0.936096987164948	CNS_Glioma_HighGrade	Amplification
DDX19B	6	2	0.121471187376856	0.936096987164948	CNS_Glioma_HighGrade	Amplification
NCBP2	6	2	0.136451025254007	0.936096987164948	CNS_Glioma_HighGrade	Amplification
CANT1	6	2	0.146932458169996	0.936096987164948	CNS_Glioma_HighGrade	Amplification
SIRPB1	4	4	0.148938420301936	0.936096987164948	CNS_Glioma_HighGrade	Amplification
MAP3K13	6	2	0.151442390151002	0.936096987164948	CNS_Glioma_HighGrade	Amplification
DDX19A	6	2	0.16134562532641	0.936096987164948	CNS_Glioma_HighGrade	Amplification
ATP11B	5	2	0.164149705916352	0.936096987164948	CNS_Glioma_HighGrade	Amplification
LPP	6	2	0.18363535690128	0.936096987164948	CNS_Glioma_HighGrade	Amplification
OR2T10	3	5	0.217228064874601	0.936096987164948	CNS_Glioma_HighGrade	Amplification
KCNMB2	6	2	0.224822342272295	0.936096987164948	CNS_Glioma_HighGrade	Amplification
ABCF3	6	2	0.226496467819174	0.936096987164948	CNS_Glioma_HighGrade	Amplification
NSF	6	2	0.229050764006456	0.936096987164948	CNS_Glioma_HighGrade	Amplification
HBZ	5	2	0.246162411325925	0.936096987164948	CNS_Glioma_HighGrade	Amplification
PIK3CA	6	2	0.26291259248616	0.936096987164948	CNS_Glioma_HighGrade	Amplification
HBM	5	2	0.284112198418034	0.936096987164948	CNS_Glioma_HighGrade	Amplification
GP5	6	2	0.297493316524645	0.936096987164948	CNS_Glioma_HighGrade	Amplification
ALG3	6	2	0.298452288945435	0.936096987164948	CNS_Glioma_HighGrade	Amplification
RTP2	6	2	0.300630500731464	0.936096987164948	CNS_Glioma_HighGrade	Amplification
AGR2	6	2	0.305935387823228	0.936096987164948	CNS_Glioma_HighGrade	Amplification
NLGN1	5	2	0.306105257675988	0.936096987164948	CNS_Glioma_HighGrade	Amplification
ECE2	6	2	0.311461622181626	0.936096987164948	CNS_Glioma_HighGrade	Amplification
PSMD2	6	2	0.316035556425048	0.936096987164948	CNS_Glioma_HighGrade	Amplification
FCGR3B	6	2	0.323437564405765	0.936096987164948	CNS_Glioma_HighGrade	Amplification
HBA2	5	2	0.325805233081678	0.936096987164948	CNS_Glioma_HighGrade	Amplification
TMEM44	6	2	0.330259278161037	0.936096987164948	CNS_Glioma_HighGrade	Amplification
SERPINI2	6	2	0.378535005707103	0.936096987164948	CNS_Glioma_HighGrade	Amplification
MFI2	6	2	0.387167831220423	0.936096987164948	CNS_Glioma_HighGrade	Amplification
OR2T11	3	5	0.390612983980634	0.936096987164948	CNS_Glioma_HighGrade	Amplification
CLDN1	6	2	0.403648012688155	0.936096987164948	CNS_Glioma_HighGrade	Amplification
DGKG	6	2	0.406865609380322	0.936096987164948	CNS_Glioma_HighGrade	Amplification
KLHL6	6	2	0.436044651287484	0.936096987164948	CNS_Glioma_HighGrade	Amplification
ATP13A5	6	2	0.441181703076261	0.936096987164948	CNS_Glioma_HighGrade	Amplification
C1QTNF1	5	2	0.442028388936496	0.936096987164948	CNS_Glioma_HighGrade	Amplification
HBA1	5	2	0.447131573640795	0.936096987164948	CNS_Glioma_HighGrade	Amplification
CHRD	6	2	0.447539693129565	0.936096987164948	CNS_Glioma_HighGrade	Amplification
BDH1	6	2	0.486224867329785	0.936096987164948	CNS_Glioma_HighGrade	Amplification
MFN1	6	2	0.490628798566885	0.936096987164948	CNS_Glioma_HighGrade	Amplification
IQCG	6	2	0.494426281934559	0.936096987164948	CNS_Glioma_HighGrade	Amplification
EHHADH	6	2	0.494478960274033	0.936096987164948	CNS_Glioma_HighGrade	Amplification
ETV5	6	2	0.497224831070743	0.936096987164948	CNS_Glioma_HighGrade	Amplification
TMEM207	5	2	0.501187523670446	0.936096987164948	CNS_Glioma_HighGrade	Amplification
VSTM2A	6	2	0.507962463358485	0.936096987164948	CNS_Glioma_HighGrade	Amplification
PAK2	6	2	0.513998839996103	0.936096987164948	CNS_Glioma_HighGrade	Amplification
PARL	6	2	0.523052522246311	0.936096987164948	CNS_Glioma_HighGrade	Amplification
MAGEF1	6	2	0.5367474369295	0.936096987164948	CNS_Glioma_HighGrade	Amplification
SAMD7	6	2	0.537399307624004	0.936096987164948	CNS_Glioma_HighGrade	Amplification
CPN2	5	2	0.546370465893573	0.936096987164948	CNS_Glioma_HighGrade	Amplification
IL1RAP	6	2	0.566251272673788	0.936096987164948	CNS_Glioma_HighGrade	Amplification
SERPINI1	6	2	0.567116075413238	0.936096987164948	CNS_Glioma_HighGrade	Amplification
ARL4A	6	2	0.568220199459989	0.936096987164948	CNS_Glioma_HighGrade	Amplification
NDUFB5	6	2	0.569318112944123	0.936096987164948	CNS_Glioma_HighGrade	Amplification
LAMP3	6	2	0.574759897859149	0.936096987164948	CNS_Glioma_HighGrade	Amplification
SENP2	6	2	0.584682454597522	0.936096987164948	CNS_Glioma_HighGrade	Amplification
SLC2A2	6	2	0.589366597269993	0.936096987164948	CNS_Glioma_HighGrade	Amplification
HTR3D	6	2	0.60596272226218	0.936096987164948	CNS_Glioma_HighGrade	Amplification
MASP1	5	2	0.608818238675741	0.936096987164948	CNS_Glioma_HighGrade	Amplification
EPHB3	6	2	0.617643539456289	0.936096987164948	CNS_Glioma_HighGrade	Amplification
GHSR	6	2	0.617651251497221	0.936096987164948	CNS_Glioma_HighGrade	Amplification
TP63	6	2	0.61783399499494	0.936096987164948	CNS_Glioma_HighGrade	Amplification
LRCH3	6	2	0.62595268609505	0.936096987164948	CNS_Glioma_HighGrade	Amplification
PIGZ	6	2	0.63547474917001	0.936096987164948	CNS_Glioma_HighGrade	Amplification
KIAA0226	6	2	0.635971638069114	0.936096987164948	CNS_Glioma_HighGrade	Amplification
TFRC	6	2	0.645377790727395	0.936096987164948	CNS_Glioma_HighGrade	Amplification
RPL22L1	6	2	0.648657568593239	0.936096987164948	CNS_Glioma_HighGrade	Amplification
LIPH	6	2	0.650025653690385	0.936096987164948	CNS_Glioma_HighGrade	Amplification
WDR53	6	2	0.656729390635851	0.936096987164948	CNS_Glioma_HighGrade	Amplification
SOX2	6	2	0.65695147621662	0.936096987164948	CNS_Glioma_HighGrade	Amplification
CLDN11	6	2	0.658976315282163	0.936096987164948	CNS_Glioma_HighGrade	Amplification
FCGR3A	6	2	0.659412666127265	0.936096987164948	CNS_Glioma_HighGrade	Amplification
LRRIQ4	6	2	0.661183520735966	0.936096987164948	CNS_Glioma_HighGrade	Amplification
MRGPRX1	4	2	0.661678006668882	0.936096987164948	CNS_Glioma_HighGrade	Amplification
PRKCI	6	2	0.67097676820683	0.936096987164948	CNS_Glioma_HighGrade	Amplification
FNDC3B	5	2	0.674409109398897	0.936096987164948	CNS_Glioma_HighGrade	Amplification
ACTL6A	6	2	0.679622840259334	0.936096987164948	CNS_Glioma_HighGrade	Amplification
TBL1XR1	6	2	0.685336605871563	0.936096987164948	CNS_Glioma_HighGrade	Amplification
ARHGEF5	5	2	0.68987431718933	0.936096987164948	CNS_Glioma_HighGrade	Amplification
GPR160	6	2	0.697394018070993	0.936096987164948	CNS_Glioma_HighGrade	Amplification
AP2M1	6	2	0.697443281595178	0.936096987164948	CNS_Glioma_HighGrade	Amplification
PLD1	4	2	0.700198630686181	0.936096987164948	CNS_Glioma_HighGrade	Amplification
LRRC31	6	2	0.702442250164209	0.936096987164948	CNS_Glioma_HighGrade	Amplification
WWP2	6	2	0.705019786229836	0.936096987164948	CNS_Glioma_HighGrade	Amplification
CLDN16	6	2	0.714961362664186	0.936096987164948	CNS_Glioma_HighGrade	Amplification
PHC3	6	2	0.719857638559613	0.936096987164948	CNS_Glioma_HighGrade	Amplification
TNIK	6	2	0.725987285062743	0.936096987164948	CNS_Glioma_HighGrade	Amplification
TMEM41A	6	2	0.728070580967602	0.936096987164948	CNS_Glioma_HighGrade	Amplification
HBQ1	5	2	0.729044300545831	0.936096987164948	CNS_Glioma_HighGrade	Amplification
MCF2L2	6	2	0.736025992794271	0.936096987164948	CNS_Glioma_HighGrade	Amplification
HTR3C	6	2	0.740061883704328	0.936096987164948	CNS_Glioma_HighGrade	Amplification
TNFSF10	6	2	0.742660240827788	0.936096987164948	CNS_Glioma_HighGrade	Amplification
PIGX	6	2	0.743498522219663	0.936096987164948	CNS_Glioma_HighGrade	Amplification
MECOM	6	2	0.743859223298556	0.936096987164948	CNS_Glioma_HighGrade	Amplification
TRA2B	6	2	0.745993516792487	0.936096987164948	CNS_Glioma_HighGrade	Amplification
CLCN2	6	2	0.754776121305516	0.936096987164948	CNS_Glioma_HighGrade	Amplification
ATP13A3	6	2	0.756358911234347	0.936096987164948	CNS_Glioma_HighGrade	Amplification
LEPREL1	6	2	0.759236134338912	0.936096987164948	CNS_Glioma_HighGrade	Amplification
DLG1	6	2	0.760763612196539	0.936096987164948	CNS_Glioma_HighGrade	Amplification
GNB4	5	2	0.762453255011798	0.936096987164948	CNS_Glioma_HighGrade	Amplification
BCL6	6	2	0.772656768667949	0.936096987164948	CNS_Glioma_HighGrade	Amplification
TNK2	5	2	0.777983500767885	0.936096987164948	CNS_Glioma_HighGrade	Amplification
HRASLS	6	2	0.795328221251821	0.936096987164948	CNS_Glioma_HighGrade	Amplification
WDR49	4	2	0.805078398609239	0.936096987164948	CNS_Glioma_HighGrade	Amplification
EIF5A2	6	2	0.805447193383124	0.936096987164948	CNS_Glioma_HighGrade	Amplification
DNAJC19	6	2	0.816442971997143	0.936096987164948	CNS_Glioma_HighGrade	Amplification
LRRC15	6	2	0.821200214246177	0.936096987164948	CNS_Glioma_HighGrade	Amplification
SLC7A14	6	2	0.82136804980328	0.936096987164948	CNS_Glioma_HighGrade	Amplification
HES1	6	2	0.832457044008287	0.936096987164948	CNS_Glioma_HighGrade	Amplification
LSG1	6	2	0.838770623635582	0.936096987164948	CNS_Glioma_HighGrade	Amplification
SEC62	6	2	0.847269326974858	0.936096987164948	CNS_Glioma_HighGrade	Amplification
SKIL	6	2	0.848293049715318	0.936096987164948	CNS_Glioma_HighGrade	Amplification
KCNMB3	5	2	0.853867194236867	0.936096987164948	CNS_Glioma_HighGrade	Amplification
OPA1	5	2	0.85683625796323	0.936096987164948	CNS_Glioma_HighGrade	Amplification
RNF168	6	2	0.856849014458694	0.936096987164948	CNS_Glioma_HighGrade	Amplification
HTR3E	6	2	0.878560690504528	0.936096987164948	CNS_Glioma_HighGrade	Amplification
IGF2BP2	6	2	0.879637088419172	0.936096987164948	CNS_Glioma_HighGrade	Amplification
EIF4G1	6	2	0.881544841010202	0.936096987164948	CNS_Glioma_HighGrade	Amplification
RTP4	6	2	0.885955638012748	0.936096987164948	CNS_Glioma_HighGrade	Amplification
ACAP2	6	2	0.886828724682582	0.936096987164948	CNS_Glioma_HighGrade	Amplification
ECT2	6	2	0.905864844335127	0.948661608634424	CNS_Glioma_HighGrade	Amplification
LMLN	6	2	0.927431011169173	0.957021264242901	CNS_Glioma_HighGrade	Amplification
LRRC34	6	2	0.92823866982958	0.957021264242901	CNS_Glioma_HighGrade	Amplification
USP13	6	2	0.937254872344308	0.958883830936869	CNS_Glioma_HighGrade	Amplification
MYNN	6	2	0.949418411798417	0.963913349383126	CNS_Glioma_HighGrade	Amplification
ABCC5	6	2	0.961314938232462	0.968597627158466	CNS_Glioma_HighGrade	Amplification
KLHL24	6	2	0.989004114895866	0.989004114895866	CNS_Glioma_HighGrade	Amplification
TNFRSF19	25	3	2.39672665293083e-09	2.65796985810029e-06	Colorectal_Carcinoma	Amplification
SPATA13	27	3	9.81527954197113e-07	0.000544257250602299	Colorectal_Carcinoma	Amplification
GJA3	25	2	4.4450021759382e-05	0.0164316913770515	Colorectal_Carcinoma	Amplification
STARD13	25	2	6.42412294949462e-05	0.0178108808774738	Colorectal_Carcinoma	Amplification
NBEA	19	2	0.000107337216778843	0.0238073946815475	Colorectal_Carcinoma	Amplification
SACS	18	3	0.000161236680697261	0.029713086173776	Colorectal_Carcinoma	Amplification
TBX1	28	2	0.000187548785587405	0.029713086173776	Colorectal_Carcinoma	Amplification
NAPRT1	28	2	0.000225777736371578	0.0299265619946609	Colorectal_Carcinoma	Amplification
GJB2	27	2	0.000242866598694272	0.0299265619946609	Colorectal_Carcinoma	Amplification
HMGB1	28	2	0.000505498752252743	0.0528866578123369	Colorectal_Carcinoma	Amplification
EVI2B	25	2	0.000524574604089906	0.0528866578123369	Colorectal_Carcinoma	Amplification
DCLK1	23	3	0.000661616888968726	0.0579174713770964	Colorectal_Carcinoma	Amplification
FOXP2	26	2	0.000678924371417721	0.0579174713770964	Colorectal_Carcinoma	Amplification
WISP2	28	2	0.000859291921948433	0.0680681958172008	Colorectal_Carcinoma	Amplification
LATS2	22	3	0.00105023255392467	0.0776471934868306	Colorectal_Carcinoma	Amplification
HAS2	25	4	0.00183787971390316	0.127388037669913	Colorectal_Carcinoma	Amplification
KRAS	14	2	0.00283238005273754	0.18477114579329	Colorectal_Carcinoma	Amplification
TFEC	25	2	0.00325069541606796	0.200278956467742	Colorectal_Carcinoma	Amplification
GJB6	28	2	0.00346417362478881	0.202198344731094	Colorectal_Carcinoma	Amplification
ZNRF1	26	2	0.00515002398681276	0.285568830068768	Colorectal_Carcinoma	Amplification
SGCG	27	3	0.00602693429598251	0.300081477891903	Colorectal_Carcinoma	Amplification
MPHOSPH8	24	2	0.00627468721118806	0.300081477891903	Colorectal_Carcinoma	Amplification
NEK5	22	5	0.00631493361217134	0.300081477891903	Colorectal_Carcinoma	Amplification
WISP1	24	3	0.00672795606965552	0.300081477891903	Colorectal_Carcinoma	Amplification
PTGIS	27	2	0.00676468615626473	0.300081477891903	Colorectal_Carcinoma	Amplification
NLE1	26	2	0.00731675997679771	0.312087954394949	Colorectal_Carcinoma	Amplification
HNF1B	28	2	0.00826482761284238	0.339470141579341	Colorectal_Carcinoma	Amplification
ASNS	27	2	0.0104961750618955	0.415723505130077	Colorectal_Carcinoma	Amplification
MLLT6	26	2	0.0112293967259239	0.429427619622401	Colorectal_Carcinoma	Amplification
CDX2	25	2	0.0132622909809081	0.47936650936128	Colorectal_Carcinoma	Amplification
BPTF	22	2	0.0133997852030655	0.47936650936128	Colorectal_Carcinoma	Amplification
LASP1	28	2	0.0141736352778309	0.491205047597328	Colorectal_Carcinoma	Amplification
[truncated: 40,503 more rows]
